# Supplementary material for: The Serum and Saliva Proteome of Dogs with Diabetes Mellitus
Source: Animals (Basel). 2020 Dec 1;10(12):2261. doi: 10.3390/ani10122261 (PMC7760505; doi:10.3390/ani10122261)
Supplement: Supplementary file 1 [file animals-10-02261-s001.zip]

Archive with 2 entries (2 files):
- animals-996011-SI.pdf
- Table S2-Canine diabetes_SALIVA_TMT.xlsx
