# Supplementary material for: The Serum and Saliva Proteome of Dogs with Diabetes Mellitus
Source: Animals (Basel). 2020 Dec 1;10(12):2261. doi: 10.3390/ani10122261 (PMC7760505; doi:10.3390/ani10122261)
Supplement: Supplementary file 1 [file animals-10-02261-s001.zip › Table S2-Canine diabetes_SALIVA_TMT.xlsx]

## Sheet: Protein Groups
Protein Group ID	# Proteins	# Unique Peptides	# Peptides	# PSMs	Group Description
262	6	35	36	167	[Master Protein] lactotransferrin precursor [Canis lupus familiaris]
24	3	30	30	83	[Master Protein] complement C3 [Canis lupus dingo]
297	3	25	25	107	[Master Protein] transketolase isoform X1 [Canis lupus dingo]
166	3	22	22	94	[Master Protein] lactoperoxidase [Canis lupus dingo]
333	26	21	21	40	[Master Protein] RecName: Full=Myosin-9; AltName: Full=Myosin heavy chain 9; AltName: Full=Myosin heavy chain, non-muscle IIa; AltName: Full=Non-muscle myosin heavy chain IIa; Short=NMMHC II-a; Short=NMMHC-IIA
243	2	17	22	79	[Master Protein] plastin-2 isoform X1 [Canis lupus familiaris]
218	9	17	19	171	[Master Protein] IgA heavy chain constant region, partial [Canis lupus familiaris]
170	9	17	17	108	[Master Protein] alpha-enolase isoform X1 [Canis lupus dingo]
213	1	16	16	204	[Master Protein] BPI fold-containing family A member 2 [Canis lupus dingo]
240	4	16	16	77	[Master Protein] haptoglobin-like [Canis lupus familiaris]
3	5	15	16	153	[Master Protein] Chain B, Crystal Structure Of Dog (Canis Familiaris) Hemoglobin
104	3	15	15	127	[Master Protein] BPI fold-containing family B member 1 isoform X1 [Canis lupus familiaris]
86	2	15	15	66	[Master Protein] apolipoprotein A-I [Canis lupus dingo]
244	5	15	15	59	[Master Protein] LOW QUALITY PROTEIN: glucose-6-phosphate isomerase [Canis lupus dingo]
300	5	13	22	58	[Master Protein] alpha-actinin-4 isoform X1 [Canis lupus dingo]
335	2	13	13	111	[Master Protein] major allergen Can f 1 [Canis lupus dingo]
61	6	13	13	25	[Master Protein] glycogen phosphorylase, liver form [Canis lupus familiaris]
417	4	12	17	47	[Master Protein] plastin-3 isoform X1 [Canis lupus dingo]
255	8	12	12	44	[Master Protein] RecName: Full=Triosephosphate isomerase; Short=TIM; AltName: Full=Methylglyoxal synthase; AltName: Full=Triose-phosphate isomerase
151	5	12	12	41	[Master Protein] deleted in malignant brain tumors 1 protein isoform X1 [Canis lupus familiaris]
371	12	11	14	48	[Master Protein] 14-3-3 protein sigma [Canis lupus dingo]
190	2	11	12	34	[Master Protein] glutathione S-transferase Mu 1 isoform X1 [Canis lupus dingo]
322	1	11	11	72	[Master Protein] BPI fold-containing family B member 2 [Canis lupus dingo]
387	1	11	11	31	[Master Protein] protein-glutamine gamma-glutamyltransferase E [Canis lupus dingo]
183	8	11	11	28	[Master Protein] leukocyte elastase inhibitor [Canis lupus dingo]
9	7	10	11	36	[Master Protein] L-lactate dehydrogenase A chain isoform X1 [Canis lupus dingo]
50	2	10	10	79	[Master Protein] allergen Fel d 4-like [Canis lupus dingo]
184	2	10	10	43	[Master Protein] NAD(P)H dehydrogenase [quinone] 1 [Canis lupus familiaris]
85	11	10	10	21	[Master Protein] heat shock protein HSP 90-alpha [Canis lupus dingo]
309	3	10	10	20	[Master Protein] 6-phosphogluconate dehydrogenase, decarboxylating [Canis lupus dingo]
366	3	10	10	19	[Master Protein] myeloperoxidase [Canis lupus familiaris]
111	7	9	16	52	[Master Protein] keratin, type II cytoskeletal 4 [Canis lupus dingo]
298	12	9	14	42	[Master Protein] ezrin [Canis lupus familiaris]
360	1	9	9	89	[Master Protein] protein S100-A9 [Canis lupus familiaris]
249	1	9	9	54	[Master Protein] prolactin-inducible protein [Canis lupus familiaris]
103	7	9	9	54	[Master Protein] kallikrein-1 isoform X1 [Canis lupus dingo]
107	2	9	9	52	[Master Protein] lysozyme C precursor [Canis lupus familiaris]
53	1	9	9	20	[Master Protein] annexin A1 [Canis lupus familiaris]
310	3	9	9	19	[Master Protein] hyaluronidase-1 isoform X1 [Canis lupus familiaris]
187	21	8	14	39	[Master Protein] heat shock cognate 71 kDa protein [Canis lupus familiaris]
5	6	8	11	61	[Master Protein] 14-3-3 protein zeta/delta [Canis lupus familiaris]
258	4	8	11	31	[Master Protein] fructose-bisphosphate aldolase A [Canis lupus dingo]
288	2	8	8	66	[Master Protein] protein S100-A12-like [Canis lupus dingo]
27	4	8	8	34	[Master Protein] opiorphin prepropeptide [Canis lupus dingo]
253	3	8	8	31	[Master Protein] adenylyl cyclase-associated protein 1 isoform X1 [Canis lupus dingo]
212	6	8	8	24	[Master Protein] prosaposin isoform X1 [Canis lupus familiaris]
416	1	8	8	22	[Master Protein] vitamin D-binding protein [Canis lupus dingo]
380	2	8	8	19	[Master Protein] ceruloplasmin-like [Canis lupus dingo]
374	1	8	8	15	[Master Protein] glycoprotein 80 [Canis lupus familiaris]
326	4	7	59	468	[Master Protein] mucin-19 [Canis lupus familiaris]
98	6	7	9	46	[Master Protein] immunoglobulin heavy chain IGH-1 [Canis lupus familiaris]
135	1	7	7	97	[Master Protein] S100 calcium binding protein A8 [Canis lupus familiaris]
165	5	7	7	80	[Master Protein] minor allergen Can f 2 [Canis lupus dingo]
221	1	7	7	25	[Master Protein] hemopexin [Canis lupus familiaris]
81	2	7	7	25	[Master Protein] protein LEG1 homolog [Canis lupus familiaris]
140	6	7	7	22	[Master Protein] matrix metalloproteinase-9 [Canis lupus familiaris]
72	1	7	7	18	[Master Protein] transaldolase [Canis lupus familiaris]
233	1	7	7	18	[Master Protein] protein disulfide-isomerase [Canis lupus familiaris]
284	15	7	7	17	[Master Protein] pyruvate kinase PKM isoform X1 [Canis lupus familiaris]
158	4	7	7	15	[Master Protein] gelsolin [Canis lupus familiaris]
396	2	7	7	15	[Master Protein] glucose-6-phosphate 1-dehydrogenase isoform X1 [Canis lupus dingo]
159	1	7	7	14	[Master Protein] liver carboxylesterase 1 [Canis lupus dingo]
14	14	7	7	14	[Master Protein] xanthine dehydrogenase/oxidase isoform X1 [Canis lupus dingo]
23	1	7	7	11	[Master Protein] rho GDP-dissociation inhibitor 2 [Canis lupus familiaris]
94	23	6	17	74	[Master Protein] keratin, type I cytoskeletal 13 [Canis lupus familiaris]
101	26	6	13	36	[Master Protein] keratin, type II cytoskeletal 6A isoform X2 [Canis lupus familiaris]
241	8	6	11	22	[Master Protein] moesin isoform X1 [Canis lupus familiaris]
75	24	6	9	24	[Master Protein] keratin, type I cytoskeletal 10 isoform X1 [Canis lupus dingo]
171	6	6	7	24	[Master Protein] cofilin-1 [Canis lupus familiaris]
174	2	6	6	47	[Master Protein] angiopoietin-related protein 5-like [Canis lupus dingo]
11	2	6	6	46	[Master Protein] immunoglobulin J chain [Canis lupus familiaris]
279	2	6	6	31	[Master Protein] prostaglandin reductase 1 [Canis lupus dingo]
367	5	6	6	20	[Master Protein] cysteine-rich secretory protein 2 isoform X1 [Canis lupus familiaris]
313	2	6	6	17	[Master Protein] superoxide dismutase [Cu-Zn] [Canis lupus dingo]
354	2	6	6	16	[Master Protein] cathelicidin antimicrobial peptide [Canis lupus dingo]
207	4	6	6	16	[Master Protein] macrophage-capping protein isoform X1 [Canis lupus dingo]
293	4	6	6	14	[Master Protein] calreticulin [Canis lupus dingo]
329	5	6	6	12	[Master Protein] desmocollin-2 isoform X4 [Canis lupus dingo]
413	4	6	6	12	[Master Protein] fibrinogen gamma chain isoform X1 [Canis lupus familiaris]
137	5	6	6	11	[Master Protein] alpha-1-antitrypsin isoform X1 [Canis lupus familiaris]
251	3	6	6	11	[Master Protein] filamin-A isoform X1 [Canis lupus dingo]
59	2	6	6	9	[Master Protein] complement C4-A [Canis lupus familiaris]
17	6	6	6	9	[Master Protein] elongation factor 2 [Canis lupus dingo]
200	6	6	6	7	[Master Protein] pregnancy zone protein-like isoform X1 [Canis lupus dingo]
324	4	6	6	7	[Master Protein] alpha-2-macroglobulin-like protein 1 isoform X1 [Canis lupus familiaris]
312	11	5	14	41	[Master Protein] alpha-actinin-1 isoform X1 [Canis lupus dingo]
31	14	5	8	56	[Master Protein] unnamed protein product [Canis lupus familiaris]
391	7	5	7	22	[Master Protein] 14-3-3 protein epsilon isoform X2 [Canis lupus familiaris]
39	8	5	7	19	[Master Protein] endoplasmic reticulum chaperone BiP [Canis lupus dingo]
401	1	5	5	44	[Master Protein] protein S100-A2 [Canis lupus dingo]
319	2	5	5	23	[Master Protein] profilin-1 [Canis lupus dingo]
52	3	5	5	16	[Master Protein] fibrinogen alpha chain [Canis lupus dingo]
236	3	5	5	12	[Master Protein] RecName: Full=Involucrin
134	1	5	5	11	[Master Protein] coronin-1A [Canis lupus familiaris]
295	4	5	5	10	[Master Protein] serpin B5 isoform X1 [Canis lupus dingo]
153	18	5	5	8	[Master Protein] endoplasmin precursor [Canis lupus familiaris]
79	4	5	5	7	[Master Protein] vinculin [Canis lupus familiaris]
397	3	5	5	7	[Master Protein] actin-related protein 2/3 complex subunit 2 [Canis lupus dingo]
51	22	5	5	7	[Master Protein] fibronectin isoform X4 [Canis lupus dingo]
351	4	5	5	5	[Master Protein] heat shock 70 kDa protein 4 isoform X1 [Canis lupus familiaris]
209	30	4	15	69	[Master Protein] keratin, type II cytoskeletal 5 [Canis lupus dingo]
203	21	4	12	37	[Master Protein] keratin, type I cytoskeletal 15 [Canis lupus dingo]
370	53	4	11	64	[Master Protein] actin, cytoplasmic 1 isoform X1 [Canis lupus familiaris]
45	1	4	9	133	[Master Protein] double-headed protease inhibitor, submandibular gland [Canis lupus familiaris]
205	3	4	9	87	[Master Protein] RecName: Full=Double-headed protease inhibitor, submandibular gland
274	2	4	9	27	[Master Protein] keratin, type II cytoskeletal 1 [Canis lupus dingo]
215	13	4	7	20	[Master Protein] 14-3-3 protein gamma [Canis lupus dingo]
139	8	4	6	19	[Master Protein] rab GDP dissociation inhibitor beta isoform X1 [Canis lupus dingo]
402	9	4	5	12	[Master Protein] peroxiredoxin-1 [Canis lupus dingo]
92	7	4	5	9	[Master Protein] L-lactate dehydrogenase B chain [Canis lupus familiaris]
339	2	4	5	8	[Master Protein] glutathione S-transferase Mu 3 isoform X2 [Canis lupus familiaris]
263	1	4	4	47	[Master Protein] zymogen granule protein 16 homolog B [Canis lupus familiaris]
349	4	4	4	20	[Master Protein] thioredoxin-like isoform X1 [Canis lupus familiaris]
106	9	4	4	16	[Master Protein] peptidyl-prolyl cis-trans isomerase A isoform X1 [Canis lupus dingo]
60	2	4	4	14	[Master Protein] ly6/PLAUR domain-containing protein 3 [Canis lupus dingo]
355	1	4	4	12	[Master Protein] phosphatidylethanolamine-binding protein 1 [Canis lupus familiaris]
73	1	4	4	11	[Master Protein] protein disulfide-isomerase A3 [Canis lupus dingo]
128	2	4	4	11	[Master Protein] protease inhibitor [Canis lupus familiaris]
248	5	4	4	10	[Master Protein] mammaglobin-B-like isoform X2 [Canis lupus familiaris]
280	2	4	4	9	[Master Protein] serine protease inhibitor Kazal-type 5 [Canis lupus dingo]
89	1	4	4	9	[Master Protein] actin-related protein 2/3 complex subunit 4 [Canis lupus familiaris]
80	4	4	4	9	[Master Protein] phosphoglycerate kinase 1 [Canis lupus familiaris]
246	8	4	4	9	[Master Protein] malate dehydrogenase, mitochondrial [Canis lupus dingo]
305	1	4	4	8	[Master Protein] fibrinogen beta chain [Canis lupus dingo]
399	1	4	4	7	[Master Protein] leucine-rich alpha-2-glycoprotein [Canis lupus dingo]
65	9	4	4	7	[Master Protein] ceruloplasmin isoform X1 [Canis lupus dingo]
332	6	4	4	7	[Master Protein] actin-related protein 3 [Canis lupus dingo]
237	12	4	4	7	[Master Protein] phosphatidylethanolamine-binding protein 4 isoform X4 [Canis lupus dingo]
155	1	4	4	6	[Master Protein] neutrophil collagenase [Canis lupus familiaris]
204	2	4	4	6	[Master Protein] neutrophil elastase [Canis lupus dingo]
308	2	4	4	6	[Master Protein] zinc-alpha-2-glycoprotein precursor [Canis lupus familiaris]
26	6	4	4	6	[Master Protein] fatty acid-binding protein, epidermal [Canis lupus familiaris]
290	1	4	4	5	[Master Protein] guanine deaminase [Canis lupus dingo]
84	1	4	4	4	[Master Protein] phospholipase A2 inhibitor and Ly6/PLAUR domain-containing protein, partial [Canis lupus familiaris]
369	27	3	12	43	[Master Protein] keratin, type II cytoskeletal 2 oral-like [Canis lupus dingo]
44	18	3	9	18	[Master Protein] RecName: Full=Heat shock 70 kDa protein 1
383	23	3	8	19	[Master Protein] keratin, type I cytoskeletal 14 [Canis lupus dingo]
372	10	3	8	19	[Master Protein] heat shock-related 70 kDa protein 2 [Canis lupus familiaris]
385	13	3	7	33	[Master Protein] 14-3-3 protein theta [Canis lupus dingo]
16	13	3	7	29	[Master Protein] 14-3-3 protein beta/alpha [Canis lupus dingo]
179	1	3	5	14	[Master Protein] phosphoglycerate mutase 1 [Canis lupus familiaris]
223	2	3	5	12	[Master Protein] nucleoside diphosphate kinase B isoform X1 [Canis lupus familiaris]
229	15	3	5	9	[Master Protein] keratin, type I cytoskeletal 24 [Canis lupus dingo]
30	47	3	4	14	[Master Protein] LOW QUALITY PROTEIN: uncharacterized protein LOC106558262 [Canis lupus familiaris]
120	36	3	3	34	[Master Protein] ubiquitin-40S ribosomal protein S27a [Canis lupus familiaris]
363	2	3	3	18	[Master Protein] protein S100-A6 [Canis lupus familiaris]
206	3	3	3	13	[Master Protein] peroxiredoxin-6 [Canis lupus dingo]
239	1	3	3	10	[Master Protein] purine nucleoside phosphorylase [Canis lupus dingo]
6	1	3	3	9	[Master Protein] rho GDP-dissociation inhibitor 1 [Canis lupus familiaris]
359	2	3	3	8	[Master Protein] protein S100-A4 isoform 2 [Canis lupus familiaris]
273	2	3	3	8	[Master Protein] CD177 antigen [Canis lupus dingo]
69	2	3	3	7	[Master Protein] alpha-1B-glycoprotein [Canis lupus dingo]
162	1	3	3	7	[Master Protein] cystatin-M [Canis lupus dingo]
350	4	3	3	7	[Master Protein] heat shock protein beta-1 [Canis lupus dingo]
56	2	3	3	6	[Master Protein] coactosin-like protein [Canis lupus dingo]
285	3	3	3	6	[Master Protein] myosin light polypeptide 6 isoform X2 [Canis lupus dingo]
146	2	3	3	6	[Master Protein] fetuin-B [Canis lupus familiaris]
210	2	3	3	6	[Master Protein] NPC intracellular cholesterol transporter 2 precursor [Canis lupus familiaris]
97	1	3	3	6	[Master Protein] malate dehydrogenase, cytoplasmic [Canis lupus familiaris]
216	4	3	3	6	[Master Protein] puromycin-sensitive aminopeptidase isoform X1 [Canis lupus dingo]
127	1	3	3	6	[Master Protein] annexin A2 [Canis lupus dingo]
283	1	3	3	6	[Master Protein] F-box only protein 50 [Canis lupus familiaris]
71	2	3	3	5	[Master Protein] ribosyldihydronicotinamide dehydrogenase [quinone] [Canis lupus dingo]
25	3	3	3	5	[Master Protein] glutathione S-transferase A4-like [Canis lupus familiaris]
242	7	3	3	5	[Master Protein] F-actin-capping protein subunit beta isoform X4 [Canis lupus familiaris]
2	2	3	3	5	[Master Protein] alpha-2-macroglobulin [Canis lupus dingo]
21	2	3	3	5	[Master Protein] uridine phosphorylase 1 [Canis lupus dingo]
105	2	3	3	4	[Master Protein] mucin-4 [Canis lupus dingo]
109	3	3	3	4	[Master Protein] proteasome subunit alpha type-1 [Canis lupus dingo]
82	15	3	3	4	[Master Protein] adenosylhomocysteinase [Canis lupus familiaris]
180	3	3	3	4	[Master Protein] desmoglein-1 [Canis lupus dingo]
28	2	3	3	4	[Master Protein] RecName: Full=Cadherin-1; AltName: Full=Epithelial cadherin; Short=E-cadherin; AltName: Full=Uvomorulin; AltName: CD_antigen=CD324; Contains: RecName: Full=E-Cad/CTF1; Contains: RecName: Full=E-Cad/CTF2; Contains: RecName: Full=E-Cad/CTF3; Flags: Precursor
234	1	3	3	4	[Master Protein] glutathione S-transferase omega-1 [Canis lupus dingo]
235	2	3	3	4	[Master Protein] proteasome subunit alpha type-3 [Canis lupus dingo]
100	1	3	3	4	[Master Protein] transgelin-2 [Canis lupus familiaris]
181	1	3	3	3	[Master Protein] WD repeat-containing protein 1 [Canis lupus familiaris]
338	1	3	3	3	[Master Protein] ras GTPase-activating-like protein IQGAP1 [Canis lupus dingo]
185	4	3	3	3	[Master Protein] kininogen-1 isoform X1 [Canis lupus dingo]
156	2	2	66	351	[Master Protein] IgGFc-binding protein isoform X1 [Canis lupus dingo]
124	4	2	49	528	[Master Protein] albumin [Canis lupus familiaris]
182	5	2	49	526	[Master Protein] LOW QUALITY PROTEIN: serum albumin-like [Canis lupus dingo]
252	1	2	32	149	[Master Protein] serotransferrin [Canis lupus familiaris]
268	1	2	32	147	[Master Protein] ovostatin homolog 2-like [Canis lupus dingo]
330	3	2	30	96	[Master Protein] LOW QUALITY PROTEIN: mucin-5B [Canis lupus dingo]
148	3	2	30	89	[Master Protein] mucin-5B isoform X1 [Canis lupus familiaris]
267	9	2	6	17	[Master Protein] calmodulin-2 [Canis lupus dingo]
78	43	2	6	11	[Master Protein] tropomyosin alpha-3 chain isoform X7 [Canis lupus dingo]
245	2	2	4	12	[Master Protein] nucleoside diphosphate kinase A isoform X1 [Canis lupus familiaris]
357	1	2	3	5	[Master Protein] hemoglobin subunit epsilon [Canis lupus dingo]
114	1	2	3	4	[Master Protein] keratin, type II cytoskeletal 78 [Canis lupus familiaris]
412	5	2	2	16	[Master Protein] lysozyme C, milk isozyme-like precursor [Canis lupus familiaris]
202	2	2	2	15	[Master Protein] secretoglobin family 1D member 2-like [Canis lupus dingo]
347	3	2	2	14	[Master Protein] mucin-7 [Canis lupus familiaris]
49	1	2	2	14	[Master Protein] cornifin-A [Canis lupus dingo]
83	2	2	2	14	[Master Protein] immunoglobulin mu heavy chain variable region, partial [Canis lupus familiaris]
307	9	2	2	10	[Master Protein] immunoglobulin light chain IGL-3, partial [Canis lupus familiaris]
364	1	2	2	9	[Master Protein] alpha-2-HS-glycoprotein [Canis lupus dingo]
287	1	2	2	9	[Master Protein] protein S100-P [Canis lupus familiaris]
373	3	2	2	9	[Master Protein] trefoil factor 3 [Canis lupus dingo]
57	1	2	2	8	[Master Protein] uteroglobin, partial [Canis lupus familiaris]
138	1	2	2	8	[Master Protein] carbonic anhydrase 2 [Canis lupus familiaris]
154	1	2	2	7	[Master Protein] immunoglobulin heavy chain constant region CH2, partial [Canis lupus familiaris]
214	5	2	2	6	[Master Protein] glutamine synthetase isoform 1 [Canis lupus familiaris]
41	1	2	2	6	[Master Protein] alpha-1-acid glycoprotein 1-like [Canis lupus dingo]
388	2	2	2	6	[Master Protein] elongation factor 1-gamma-like [Canis lupus dingo]
336	23	2	2	6	[Master Protein] LOW QUALITY PROTEIN: glyceraldehyde-3-phosphate dehydrogenase-like [Canis lupus familiaris]
112	10	2	2	6	[Master Protein] transitional endoplasmic reticulum ATPase TER94-like protein [Sarcoptes scabiei]
20	3	2	2	6	[Master Protein] actin-related protein 2/3 complex subunit 3 isoform X1 [Canis lupus familiaris]
270	1	2	2	5	[Master Protein] vomeromodulin-like [Canis lupus familiaris]
404	4	2	2	5	[Master Protein] uncharacterized protein LOC112676265 [Canis lupus dingo]
197	15	2	2	5	[Master Protein] myosin regulatory light polypeptide 9 isoform X1 [Canis lupus dingo]
125	2	2	2	5	[Master Protein] protein S100-A11 [Canis lupus familiaris]
323	10	2	2	5	[Master Protein] immunoglobulin heavy chain variable region, partial [Canis lupus familiaris]
122	3	2	2	5	[Master Protein] prothymosin alpha [Canis lupus dingo]
95	20	2	2	4	[Master Protein] tubulin alpha-1B chain isoform X1 [Canis lupus dingo]
410	2	2	2	4	[Master Protein] BPI fold-containing family A member 1 [Canis lupus familiaris]
238	55	2	2	4	[Master Protein] histone H2A.V isoform X1 [Canis lupus familiaris]
90	3	2	2	4	[Master Protein] protein-arginine deiminase type-4 [Canis lupus dingo]
266	1	2	2	4	[Master Protein] olfactomedin-4 [Canis lupus familiaris]
409	1	2	2	4	[Master Protein] antithrombin-III [Canis lupus familiaris]
87	6	2	2	4	[Master Protein] proteasome subunit alpha type-4 [Canis lupus dingo]
186	1	2	2	4	[Master Protein] vimentin [Canis lupus familiaris]
343	3	2	2	4	[Master Protein] dihydropyrimidine dehydrogenase [NADP(+)] isoform X1 [Canis lupus dingo]
163	6	2	2	4	[Master Protein] immunoglobulin heavy chain variable region, partial [Canis lupus familiaris]
145	1	2	2	4	[Master Protein] lactoylglutathione lyase [Canis lupus familiaris]
365	1	2	2	4	[Master Protein] calmodulin, partial [Canis lupus familiaris]
62	2	2	2	4	[Master Protein] acetyl-coenzyme A synthetase 2-like, mitochondrial [Canis lupus familiaris]
403	6	2	2	3	[Master Protein] immunoglobulin heavy chain variable region, partial [Canis lupus familiaris]
260	39	2	2	3	[Master Protein] calpastatin isoform X1 [Canis lupus dingo]
314	1	2	2	3	[Master Protein] adipogenesis regulatory factor [Canis lupus familiaris]
348	1	2	2	3	[Master Protein] antileukoproteinase-like [Canis lupus dingo]
147	2	2	2	3	[Master Protein] serpin B10 [Canis lupus dingo]
123	2	2	2	3	[Master Protein] 60S acidic ribosomal protein P2 [Canis lupus dingo]
29	1	2	2	3	[Master Protein] LOW QUALITY PROTEIN: caspase-14 [Canis lupus familiaris]
42	4	2	2	3	[Master Protein] maltase-glucoamylase, intestinal isoform X1 [Canis lupus familiaris]
389	1	2	2	3	[Master Protein] SH3 domain-binding glutamic acid-rich-like protein 3 [Canis lupus familiaris]
392	2	2	2	3	[Master Protein] cathepsin G [Canis lupus familiaris]
102	5	2	2	3	[Master Protein] platelet-activating factor acetylhydrolase isoform X1 [Canis lupus dingo]
408	2	2	2	2	[Master Protein] poly(U)-specific endoribonuclease [Canis lupus familiaris]
276	2	2	2	2	[Master Protein] EF-hand domain-containing protein D2 [Canis lupus dingo]
337	4	2	2	2	[Master Protein] NADP-dependent malic enzyme isoform X1 [Canis lupus dingo]
271	2	2	2	2	[Master Protein] phosphoglucomutase-1 isoform X1 [Canis lupus familiaris]
272	3	2	2	2	[Master Protein] catalase [Canis lupus familiaris]
10	8	2	2	2	[Master Protein] LOW QUALITY PROTEIN: ubiquitin-like modifier-activating enzyme 1 [Canis lupus familiaris]
77	4	2	2	2	[Master Protein] glutathione S-transferase A2 [Canis lupus dingo]
54	2	2	2	2	[Master Protein] apoptosis-associated speck-like protein containing a CARD isoform X1 [Canis lupus familiaris]
198	3	2	2	2	[Master Protein] plasminogen precursor [Canis lupus familiaris]
188	1	2	2	2	[Master Protein] actin-related protein 2/3 complex subunit 5 [Canis lupus dingo]
64	7	2	2	2	[Master Protein] folate receptor beta isoform X1 [Canis lupus familiaris]
196	2	2	2	2	[Master Protein] succinyl-CoA:3-ketoacid coenzyme A transferase 1, mitochondrial [Canis lupus familiaris]
406	1	1	65	354	[Master Protein] LOW QUALITY PROTEIN: IgGFc-binding protein [Canis lupus familiaris]
178	3	1	53	445	[Master Protein] mucin-19 [Canis lupus dingo]
407	1	1	32	145	[Master Protein] ovostatin homolog 2-like [Canis lupus familiaris]
116	1	1	31	142	[Master Protein] serotransferrin-like [Canis lupus dingo]
161	2	1	24	212	[Master Protein] polymeric immunoglobulin receptor precursor [Canis lupus familiaris]
76	2	1	24	211	[Master Protein] polymeric immunoglobulin receptor [Canis lupus dingo]
93	28	1	12	45	[Master Protein] keratin, type II cytoskeletal 3 [Canis lupus dingo]
277	26	1	9	22	[Master Protein] keratin, type I cytoskeletal 16 [Canis lupus dingo]
265	15	1	8	53	[Master Protein] actin, aortic smooth muscle [Canis lupus dingo]
47	25	1	8	17	[Master Protein] keratin, type II cytoskeletal 2 epidermal [Canis lupus dingo]
346	26	1	6	119	[Master Protein] immunoglobulin lambda-1 light chain isoform X24 [Canis lupus familiaris]
70	25	1	6	113	[Master Protein] immunoglobulin lambda-1 light chain isoform X10 [Canis lupus familiaris]
379	1	1	6	42	[Master Protein] carbonic anhydrase 6 [Canis lupus dingo]
88	1	1	6	35	[Master Protein] carbonic anhydrase 6 precursor [Canis lupus familiaris]
168	3	1	5	35	[Master Protein] hemoglobin subunit alpha-like [Canis lupus familiaris]
36	4	1	5	34	[Master Protein] hemoglobin subunit alpha-like [Canis lupus familiaris]
99	43	1	5	22	[Master Protein] keratin, type II cytoskeletal 5 [Canis lupus familiaris]
130	7	1	5	16	[Master Protein] calmodulin-like [Canis lupus dingo]
261	38	1	5	9	[Master Protein] tropomyosin alpha-4 chain isoform X1 [Canis lupus familiaris]
177	1	1	4	20	[Master Protein] unnamed protein product, partial [Canis lupus familiaris]
169	12	1	4	18	[Master Protein] unnamed protein product [Toxocara canis]
224	3	1	4	15	[Master Protein] unnamed protein product [Canis lupus familiaris]
67	4	1	4	10	[Master Protein] fructose-bisphosphate aldolase C isoform X1 [Canis lupus familiaris]
341	5	1	4	7	[Master Protein] unnamed protein product [Toxocara canis]
405	6	1	3	19	[Master Protein] immunoglobulin alpha heavy chain constant regin variant C, partial [Canis lupus familiaris]
352	2	1	3	15	[Master Protein] odorant-binding protein-like [Canis lupus familiaris]
22	3	1	3	13	[Master Protein] allergen Can f 4 precursor [Canis lupus familiaris]
152	6	1	3	12	[Master Protein] rab GDP dissociation inhibitor alpha [Canis lupus dingo]
301	1	1	3	3	[Master Protein] phosphoglycerate mutase 2 [Canis lupus familiaris]
4	80	1	2	25	[Master Protein] immunoglobulin heavy chain variable region, partial [Canis lupus familiaris]
142	30	1	2	21	[Master Protein] immunoglobulin heavy chain variable region, partial [Canis lupus familiaris]
40	30	1	2	21	[Master Protein] immunoglobulin heavy chain variable region, partial [Canis lupus familiaris]
228	5	1	2	7	[Master Protein] RecName: Full=Keratin, type I cytoskeletal 9; AltName: Full=Cytokeratin-9; Short=CK-9; AltName: Full=Keratin-9; Short=K9
38	4	1	2	6	[Master Protein] unnamed protein product [Canis lupus familiaris]
19	5	1	2	4	[Master Protein] peroxiredoxin-2 isoform X1 [Canis lupus familiaris]
48	65	1	2	4	[Master Protein] unnamed protein product [Canis lupus familiaris]
225	3	1	2	3	[Master Protein] cofilin 2, partial [Canis lupus familiaris]
318	2	1	1	7	[Master Protein] immunoglobulin heavy chain variable region, partial [Canis lupus familiaris]
331	2	1	1	5	[Master Protein] fructose-1,6-bisphosphatase 1 isoform X1 [Canis lupus dingo]
395	1	1	1	5	[Master Protein] immunoglobulin lambda light chain variable region, partial [Canis lupus familiaris]
304	1	1	1	5	[Master Protein] immunoglobulin heavy chain constant region CH3, partial [Canis lupus familiaris]
230	1	1	1	4	[Master Protein] macrophage migration inhibitory factor [Canis lupus dingo]
113	2	1	1	4	[Master Protein] cornulin [Canis lupus familiaris]
131	2	1	1	3	[Master Protein] gamma-glutamyl hydrolase [Canis lupus dingo]
149	2	1	1	3	[Master Protein] immunoglobulin heavy chain variable region, partial [Canis lupus familiaris]
296	3	1	1	3	[Master Protein] DNA dC-_dU-editing enzyme APOBEC-3G-like [Canis lupus dingo]
358	3	1	1	3	[Master Protein] peroxiredoxin-5, mitochondrial [Canis lupus familiaris]
91	1	1	1	3	[Master Protein] immunoglobulin lambda light chain variable region, partial [Canis lupus familiaris]
132	10	1	1	3	[Master Protein] carcinoembryonic antigen-related cell adhesion molecule 1-like isoform X2 [Canis lupus dingo]
390	2	1	1	3	[Master Protein] ubiquitin-conjugating enzyme E2 L3 isoform X1 [Canis lupus familiaris]
217	3	1	1	3	[Master Protein] acyl-CoA-binding protein isoform X1 [Canis lupus dingo]
160	2	1	1	3	[Master Protein] angiopoietin-related protein 5 [Canis lupus dingo]
306	1	1	1	3	[Master Protein] beta-2-microglobulin precursor [Canis lupus familiaris]
96	1	1	1	3	[Master Protein] cystatin-B [Canis lupus dingo]
394	3	1	1	3	[Master Protein] Methylcrotonoyl-CoA carboxylase subunit alpha, mitochondrial [Toxocara canis]
13	3	1	1	2	[Master Protein] acetyl-coenzyme A synthetase, cytoplasmic isoform X1 [Canis lupus familiaris]
176	1	1	1	2	[Master Protein] leukotriene A-4 hydrolase [Canis lupus dingo]
334	8	1	1	2	[Master Protein] ras-related C3 botulinum toxin substrate 1 isoform X3 [Canis lupus dingo]
35	2	1	1	2	[Master Protein] talin-1 isoform X1 [Canis lupus familiaris]
250	3	1	1	2	[Master Protein] major vault protein [Canis lupus dingo]
356	14	1	1	2	[Master Protein] Ras-like GTP-binding protein rhoA [Toxocara canis]
157	5	1	1	2	[Master Protein] kinetochore-associated protein 1 isoform X1 [Canis lupus dingo]
7	10	1	1	2	[Master Protein] CD44 antigen isoform X5 [Canis lupus dingo]
37	13	1	1	2	[Master Protein] histone H1t isoform X1 [Canis lupus dingo]
376	2	1	1	2	[Master Protein] plasminogen activator inhibitor 2 isoform X1 [Canis lupus familiaris]
375	1	1	1	2	[Master Protein] brain acid soluble protein 1 [Canis lupus familiaris]
164	2	1	1	2	[Master Protein] cathepsin D [Canis lupus dingo]
211	2	1	1	2	[Master Protein] immunoglobulin heavy chain variable region, partial [Canis lupus familiaris]
278	2	1	1	2	[Master Protein] Golgi membrane protein 1 isoform X1 [Canis lupus familiaris]
381	2	1	1	2	[Master Protein] extracellular glycoprotein lacritin [Canis lupus dingo]
398	3	1	1	2	[Master Protein] protein FAM49B isoform X3 [Canis lupus dingo]
46	2	1	1	2	[Master Protein] plasma protease C1 inhibitor [Canis lupus dingo]
108	1	1	1	2	[Master Protein] RRP12-like protein [Trichinella murrelli]
303	1	1	1	2	[Master Protein] transgelin-3 [Canis lupus dingo]
68	1	1	1	2	[Master Protein] peptidyl-prolyl cis-trans isomerase B [Canis lupus dingo]
220	1	1	1	2	[Master Protein] fumarate hydratase, mitochondrial [Canis lupus familiaris]
222	3	1	1	2	[Master Protein] nucleolin isoform X1 [Canis lupus familiaris]
315	2	1	1	2	[Master Protein] CD9 antigen [Canis lupus dingo]
254	1	1	1	2	[Master Protein] Aminopeptidase N [Toxocara canis]
386	2	1	1	2	[Master Protein] Serine/threonine-protein phosphatase 4 regulatory subunit 4 [Toxocara canis]
325	2	1	1	2	[Master Protein] TPA: lysozyme G [Canis lupus familiaris]
281	4	1	1	2	[Master Protein] heterogeneous nuclear ribonucleoprotein D0 isoform X1 [Canis lupus familiaris]
321	1	1	1	2	[Master Protein] proteasome subunit beta type-1 [Canis lupus dingo]
282	4	1	1	2	[Master Protein] histidine-rich glycoprotein isoform X1 [Canis lupus dingo]
121	1	1	1	2	[Master Protein] protein ABHD14B [Canis lupus familiaris]
66	1	1	1	1	[Master Protein] peptidoglycan recognition protein 1 [Canis lupus familiaris]
368	2	1	1	1	[Master Protein] complement factor B [Canis lupus dingo]
63	1	1	1	1	[Master Protein] 6-phosphogluconolactonase [Canis lupus familiaris]
129	8	1	1	1	[Master Protein] complement factor I isoform X3 [Canis lupus dingo]
133	2	1	1	1	[Master Protein] tryptophan--tRNA ligase, cytoplasmic [Canis lupus dingo]
415	15	1	1	1	[Master Protein] ADP-ribosylation factor 1-like 2 [Trichinella murrelli]
8	1	1	1	1	[Master Protein] cellular retinoic acid-binding protein 2 [Canis lupus familiaris]
414	6	1	1	1	[Master Protein] capZ-interacting protein isoform X1 [Canis lupus dingo]
393	1	1	1	1	[Master Protein] secretoglobin family 1C member 1 [Canis lupus dingo]
400	1	1	1	1	[Master Protein] muscle M-line assembly protein unc-89-like [Canis lupus familiaris]
141	1	1	1	1	[Master Protein] chloride intracellular channel protein 1 [Canis lupus familiaris]
378	1	1	1	1	[Master Protein] bifunctional purine biosynthesis protein PURH [Canis lupus familiaris]
411	1	1	1	1	[Master Protein] V-type proton ATPase catalytic subunit A [Canis lupus familiaris]
117	1	1	1	1	[Master Protein] V-type proton ATPase subunit E 1 [Canis lupus familiaris]
110	2	1	1	1	[Master Protein] NSFL1 cofactor p47 isoform X1 [Canis lupus dingo]
74	2	1	1	1	[Master Protein] serine/threonine-protein phosphatase 2A catalytic subunit alpha isoform [Canis lupus dingo]
175	1	1	1	1	[Master Protein] acetyl-CoA acetyltransferase, cytosolic [Canis lupus familiaris]
144	2	1	1	1	[Master Protein] myristoylated alanine-rich C-kinase substrate [Canis lupus familiaris]
299	2	1	1	1	[Master Protein] glucosidase 2 subunit beta isoform X1 [Canis lupus familiaris]
201	1	1	1	1	[Master Protein] hydroxyacyl-coenzyme A dehydrogenase, mitochondrial-like protein [Sarcoptes scabiei]
208	2	1	1	1	[Master Protein] actin-related protein 2 isoform X1 [Canis lupus dingo]
294	1	1	1	1	[Master Protein] unnamed protein product [Toxocara canis]
292	5	1	1	1	[Master Protein] heterochromatin protein 1-binding protein 3 isoform X1 [Canis lupus familiaris]
291	1	1	1	1	[Master Protein] glutathione peroxidase 3 [Canis lupus dingo]
289	2	1	1	1	[Master Protein] phospholipase B-like 1 [Canis lupus dingo]
43	1	1	1	1	[Master Protein] immunoglobulin heavy chain variable region, partial [Canis lupus familiaris]
219	12	1	1	1	[Master Protein] Eukaryotic initiation factor 4A [Trichinella murrelli]
199	2	1	1	1	[Master Protein] vasodilator-stimulated phosphoprotein isoform X1 [Canis lupus familiaris]
286	1	1	1	1	[Master Protein] 40S ribosomal protein S3a [Canis lupus dingo]
227	1	1	1	1	[Master Protein] coronin-1B [Canis lupus dingo]
275	6	1	1	1	[Master Protein] tumor protein D52 isoform X1 [Canis lupus familiaris]
231	3	1	1	1	[Master Protein] desmoplakin isoform X1 [Canis lupus dingo]
232	1	1	1	1	[Master Protein] heterogeneous nuclear ribonucleoprotein U-like protein 2 [Canis lupus dingo]
269	1	1	1	1	[Master Protein] actin-related protein 2/3 complex subunit 1B [Canis lupus dingo]
32	1	1	1	1	[Master Protein] transmembrane protease serine 11D [Canis lupus dingo]
33	3	1	1	1	[Master Protein] proteasome subunit alpha type-7 [Canis lupus dingo]
257	2	1	1	1	[Master Protein] Golgi-specific brefeldin A-resistance guanine nucleotide exchange factor 1 [Toxocara canis]
34	2	1	1	1	[Master Protein] trefoil factor 2 [Canis lupus familiaris]
226	3	1	1	1	[Master Protein] heterogeneous nuclear ribonucleoproteins A2/B1 isoform X1 [Canis lupus familiaris]
302	1	1	1	1	[Master Protein] fatty acid-binding protein, heart [Canis lupus familiaris]
195	2	1	1	1	[Master Protein] calpain-1 catalytic subunit [Canis lupus dingo]
194	1	1	1	1	[Master Protein] glutathione reductase, mitochondrial isoform X1 [Canis lupus familiaris]
362	2	1	1	1	[Master Protein] calpain-2 catalytic subunit [Canis lupus dingo]
361	1	1	1	1	[Master Protein] cytochrome c [Canis lupus]
150	3	1	1	1	[Master Protein] ubiquitin carboxyl-terminal hydrolase 5 isoform X1 [Canis lupus familiaris]
15	6	1	1	1	[Master Protein] ribonuclease 4 isoform X3 [Canis lupus dingo]
353	2	1	1	1	[Master Protein] T-complex protein 1 subunit theta [Toxocara canis]
58	1	1	1	1	[Master Protein] ras-related protein Rab-30-like protein 2 [Sarcoptes scabiei]
167	2	1	1	1	[Master Protein] hepatoma-derived growth factor [Canis lupus dingo]
345	2	1	1	1	[Master Protein] Protein phosphatase Slingshot -like protein 1 [Trichinella murrelli]
344	1	1	1	1	[Master Protein] transthyretin [Canis lupus dingo]
55	7	1	1	1	[Master Protein] elongation factor 1-alpha 2 [Canis lupus familiaris]
172	2	1	1	1	[Master Protein] homeodomain-only protein isoform X1 [Canis lupus familiaris]
328	3	1	1	1	[Master Protein] UMP-CMP kinase isoform X1 [Canis lupus dingo]
327	9	1	1	1	[Master Protein] LOW QUALITY PROTEIN: keratin, type II cuticular Hb6-like [Canis lupus dingo]
18	11	1	1	1	[Master Protein] GTP-binding nuclear protein Ran-like [Canis lupus dingo]
189	1	1	1	1	[Master Protein] lamin [Canis lupus familiaris]
317	1	1	1	1	[Master Protein] protein disulfide-isomerase A4 [Canis lupus familiaris]
316	1	1	1	1	[Master Protein] sialic acid synthase [Canis lupus familiaris]
191	1	1	1	1	[Master Protein] immunoglobulin heavy chain variable region, partial [Canis lupus familiaris]
192	3	1	1	1	[Master Protein] uncharacterized protein LOC112643731 [Canis lupus dingo]
193	1	1	1	1	[Master Protein] stress-induced-phosphoprotein 1 [Canis lupus familiaris]
311	2	1	1	1	[Master Protein] cell division control protein 42 homolog isoform X2 [Canis lupus dingo]
12	1	1	1	1	[Master Protein] collagen alpha-1(III) chain-like [Canis lupus dingo]
1	2	1	1	1	[Master Protein] septin-5 [Canis lupus familiaris]

## Sheet: Proteins
Master	Accession	Description	Exp. q-value: Combined	Contaminant	Sum PEP Score	Coverage [%]	# Peptides	# PSMs	# Unique Peptides	# AAs	MW [kDa]	calc. pI	Score Sequest HT: Sequest HT	# Peptides (by Search Engine): Sequest HT	Biological Process	Cellular Component	Molecular Function	Pfam IDs	Entrez Gene ID	Gene Symbol	Chromosome	Ensembl Gene ID	KEGG Pathways	WikiPathways	Reactome Pathways	# Protein Pathway Groups	# Razor Peptides	# Protein Groups	Modifications
IsMasterProtein	559767226	lactotransferrin precursor [Canis lupus familiaris]	0	FALSE	247.221	65	36	167	35	708	77.2	8.24	580.46	36	defense response;metabolic process;regulation of biological process;response to stimulus	cell surface;cytoplasm;extracellular;nucleus	catalytic activity;enzyme regulator activity;metal ion binding	Pf00405	484787	LTF	20	ENSCAFG00000013763.3			Metal sequestration by antimicrobial proteins; Neutrophil degranulation	5	1	1
None	1418220429	lactotransferrin [Canis lupus dingo]	0	FALSE	231.733	61	34	160	33	708	77.2	8.19	555.48	34												0	0	1
IsMasterProtein	1418218430	complement C3 [Canis lupus dingo]	0	FALSE	142.802	21	30	83	30	1664	187.5	6.7	264.8	30												0	0	1
None	1239951704	complement C3 [Canis lupus familiaris]	0	FALSE	134.063	21	28	78	28	1566	176	7.12	248.66	28												0	0	1
IsMasterProteinCandidate	545533393	transketolase [Canis lupus familiaris]	0	FALSE	184.59	59	25	107	25	576	63.1	7.15	374.79	25	metabolic process;regulation of biological process		catalytic activity;protein binding	Pf00456, Pf00676, Pf02775, Pf02779, Pf02780, Pf09364	476588	TKT	20	ENSCAFG00000008647.3	Pentose phosphate pathway; Carbon metabolism; Metabolic pathways; Biosynthesis of amino acids		Pentose phosphate pathway (hexose monophosphate shunt); Insulin effects increased synthesis of Xylulose-5-Phosphate	9	0	1
IsMasterProtein	1418216286	transketolase isoform X1 [Canis lupus dingo]	0	FALSE	184.59	54	25	107	25	623	68.1	7.34	374.79	25												0	0	1
IsMasterProteinCandidate	1418216288	transketolase isoform X2 [Canis lupus dingo]	0	FALSE	184.59	57	25	107	25	590	64.5	7.03	374.79	25												0	0	1
IsMasterProtein	1418338512	lactoperoxidase [Canis lupus dingo]	0	FALSE	174.09	46	22	94	22	712	80.3	8.44	351.57	22												0	0	1
IsMasterProtein	122135145	RecName: Full=Myosin-9; AltName: Full=Myosin heavy chain 9; AltName: Full=Myosin heavy chain, non-muscle IIa; AltName: Full=Non-muscle myosin heavy chain IIa; Short=NMMHC II-a; Short=NMMHC-IIA	0	FALSE	100.497	15	21	40	21	1960	226.3	5.6	140.01	21	cell differentiation;cell organization and biogenesis;cellular component movement;metabolic process;regulation of biological process;transport	cytoplasm;cytoskeleton;cytosol;membrane;nucleus	catalytic activity;motor activity;nucleotide binding;protein binding;transporter activity	Pf00063, Pf01496, Pf01576, Pf01765, Pf02736, Pf03962, Pf04111, Pf04156, Pf05266, Pf05701, Pf05911, Pf06637, Pf07888, Pf09726, Pf11068, Pf11559, Pf12128, Pf13094	481280	MYH9	10		Tight junction			1	0	1
IsMasterProteinCandidate	1418195836	myosin-9 [Canis lupus dingo]	0	FALSE	100.497	15	21	40	21	1960	226.3	5.6	140.01	21												0	0	1
None	1239919186	lactoperoxidase [Canis lupus familiaris]	0	FALSE	152.75	41	20	84	20	714	80.2	7.96	311.02	20												0	0	1
IsMasterProtein	598107	IgA heavy chain constant region, partial [Canis lupus familiaris]	0	FALSE	179.543	60	19	171	17	343	37.3	6.51	690.17	19				Pf07654	480452	IGHAC	8					0	3	1
IsMasterProtein	1418310052	alpha-enolase isoform X1 [Canis lupus dingo]	0	FALSE	158.091	53	17	105	17	434	47.2	7.08	382.04	17												0	0	1
IsMasterProtein	1239955970	plastin-2 isoform X1 [Canis lupus familiaris]	0	FALSE	107.795	38	22	79	17	677	75.9	5.82	256.47	22												0	5	1
IsMasterProteinCandidate	545537421	plastin-2 isoform X2 [Canis lupus familiaris]	0	FALSE	107.795	41	22	79	17	627	70.2	5.33	256.47	22	cell organization and biogenesis;cellular component movement;regulation of biological process;response to stimulus	cytoplasm;cytoskeleton;cytosol;membrane	metal ion binding;protein binding	Pf00036, Pf00307, Pf13405, Pf13499, Pf13833	476921	LCP1	22	ENSCAFG00000004491.3				0	0	1
IsMasterProteinCandidate	123511	RecName: Full=Haptoglobin; Contains: RecName: Full=Haptoglobin alpha chain; Contains: RecName: Full=Haptoglobin beta chain	0	FALSE	78.649	54	16	77	16	329	36.4	6.09	220.74	16	defense response;metabolic process;response to stimulus	extracellular	antioxidant activity;catalytic activity;protein binding	Pf00089								0	0	1
IsMasterProtein	73957095	haptoglobin-like [Canis lupus familiaris]	0	FALSE	78.649	51	16	77	16	347	38.4	6.24	220.74	16	metabolic process;regulation of biological process;response to stimulus	extracellular	catalytic activity;protein binding	Pf00089	479668	HP; LOC479668	5	ENSCAFG00000020220.3			Scavenging of heme from plasma; Neutrophil degranulation	6	0	1
IsMasterProtein	1418249553	BPI fold-containing family A member 2 [Canis lupus dingo]	0	FALSE	158.737	59	16	204	16	251	27.1	5.69	740.06	16												0	0	1
IsMasterProtein	1418241889	apolipoprotein A-I [Canis lupus dingo]	0	FALSE	112.579	59	15	66	15	266	30.2	5.39	238.64	15												0	0	1
IsMasterProteinCandidate	57104142	BPI fold-containing family B member 1 isoform X2 [Canis lupus familiaris]	0	FALSE	197.932	44	15	127	15	475	51.9	5.59	480.92	15	defense response;regulation of biological process;response to stimulus	extracellular		Pf01273, Pf02886	477194	BPIFB1	24	ENSCAFG00000007381.3			Antimicrobial peptides	3	0	1
IsMasterProtein	227343817	Chain B, Crystal Structure Of Dog (Canis Familiaris) Hemoglobin	0	FALSE	126.044	95	16	153	15	146	16	8.05	515.61	16	transport		metal ion binding;transporter activity	Pf00042								0	1	1
IsMasterProtein	1418305580	LOW QUALITY PROTEIN: glucose-6-phosphate isomerase [Canis lupus dingo]	0	FALSE	60.594	32	15	59	15	558	62.8	7.93	184.74	15												0	0	1
None	1418310054	alpha-enolase isoform X2 [Canis lupus dingo]	0	FALSE	149.933	50	15	94	15	434	47.3	6.71	351.49	15												0	0	1
IsMasterProtein	545540364	BPI fold-containing family B member 1 isoform X1 [Canis lupus familiaris]	0	FALSE	197.932	43	15	127	15	495	53.9	5.71	480.92	15				Pf01273, Pf02886	477194	BPIFB1	24					0	0	1
None	345800677	LOW QUALITY PROTEIN: alpha-enolase [Canis lupus familiaris]	0	FALSE	137.279	42	14	94	14	447	49	8.22	335.93	14				Pf00113, Pf03952	479597	ENO1	5		Glycolysis / Gluconeogenesis; Carbon metabolism; Metabolic pathways; HIF-1 signaling pathway; Biosynthesis of amino acids; RNA degradation			6	0	1
None	258499	haptoglobin heavy chain, HpH chain [dogs, Peptide, 245 aa]	0	FALSE	71.282	64	14	70	14	245	27	6.21	203.32	14	metabolic process		catalytic activity	Pf00089								0	0	1
IsMasterProtein	562155348	glycogen phosphorylase, liver form [Canis lupus familiaris]	0	FALSE	46.185	15	13	25	13	851	97.4	7.21	73.47	13	metabolic process		catalytic activity	Pf00343	403738	PYGL	8		Metabolic pathways; Starch and sucrose metabolism; Glucagon signaling pathway; Insulin resistance; Insulin signaling pathway	Glycogen Metabolism		6	0	1
IsMasterProteinCandidate	3121745	RecName: Full=Major allergen Can f 1; AltName: Full=Allergen Dog 1; AltName: Allergen=Can f 1; Flags: Precursor	0	FALSE	121.475	69	13	111	13	174	19.2	6.33	393.47	13	transport	extracellular		Pf00061	403830	LCN1; OBP2B	9					0	0	1
IsMasterProteinCandidate	1418305411	alpha-actinin-4 isoform X3 [Canis lupus dingo]	0	FALSE	87.441	27	22	58	13	911	104.9	5.44	183.24	22												0	0	1
None	1418251074	BPI fold-containing family B member 1 [Canis lupus dingo]	0	FALSE	181.928	40	13	118	13	475	51.9	5.39	448.66	13												0	0	1
IsMasterProtein	1418305407	alpha-actinin-4 isoform X1 [Canis lupus dingo]	0	FALSE	87.441	26	22	58	13	933	107.3	5.43	183.24	22												0	9	1
None	1418222274	hemoglobin subunit beta [Canis lupus dingo]	0	FALSE	118.205	89	14	149	13	147	16.1	8.05	502.22	14												0	0	1
None	3915607	RecName: Full=Apolipoprotein A-I; Short=Apo-AI; Short=ApoA-I; AltName: Full=Apolipoprotein A1; Contains: RecName: Full=Proapolipoprotein A-I; Short=ProapoA-I; Contains: RecName: Full=Truncated apolipoprotein A-I; Flags: Precursor	0	FALSE	106.328	53	13	62	13	266	30.2	5.3	226.2	13	cell organization and biogenesis;metabolic process;regulation of biological process;response to stimulus;transport	extracellular	enzyme regulator activity;protein binding;transporter activity	Pf01442	479427	APOA1	5			Statin Pathway		1	0	1
IsMasterProtein	1418264299	major allergen Can f 1 [Canis lupus dingo]	0	FALSE	121.475	69	13	111	13	174	19.2	6.33	393.47	13												0	0	1
None	928125111	LOW QUALITY PROTEIN: alpha-enolase-like [Canis lupus familiaris]	0	FALSE	118.892	39	13	94	13	434	47.3	7.06	334.73	13				Pf00113, Pf03952	476315	LOC476315	1		Glycolysis / Gluconeogenesis; Carbon metabolism; Metabolic pathways; HIF-1 signaling pathway; Biosynthesis of amino acids; RNA degradation			6	0	1
IsMasterProtein	928175938	deleted in malignant brain tumors 1 protein isoform X1 [Canis lupus familiaris]	0	FALSE	101.337	21	12	41	12	2155	232.9	5.06	164.91	12		membrane	receptor activity	Pf00100, Pf00431, Pf00530, Pf15494	486922	DMBT1	28					0	0	1
IsMasterProteinCandidate	928175949	deleted in malignant brain tumors 1 protein isoform X2 [Canis lupus familiaris]	0	FALSE	101.337	21	12	41	12	2145	232	5.06	164.91	12		membrane	receptor activity	Pf00100, Pf00431, Pf00530, Pf15494	486922	DMBT1	28					0	0	1
IsMasterProtein	76363530	RecName: Full=Triosephosphate isomerase; Short=TIM; AltName: Full=Methylglyoxal synthase; AltName: Full=Triose-phosphate isomerase	0	FALSE	62.959	64	12	41	12	249	26.7	7.33	138.5	12	metabolic process	cytosol	catalytic activity	Pf00121	477711	TPI1	27		Glycolysis / Gluconeogenesis; Inositol phosphate metabolism; Carbon metabolism; Fructose and mannose metabolism; Metabolic pathways; Biosynthesis of amino acids			6	0	1
None	73947736	alpha-actinin-4 isoform X4 [Canis lupus familiaris]	0	FALSE	83.069	25	21	56	12	906	104.3	5.5	174.56	21			metal ion binding;protein binding	Pf00307, Pf00435, Pf08726, Pf11971, Pf13499, Pf13833	484526	ACTN4	1					0	0	1
IsMasterProtein	1418318928	plastin-3 isoform X1 [Canis lupus dingo]	0	FALSE	64.236	28	17	47	12	639	71.7	5.62	145.52	17												0	0	1
IsMasterProteinCandidate	928175953	deleted in malignant brain tumors 1 protein isoform X3 [Canis lupus familiaris]	0	FALSE	101.337	21	12	41	12	2134	230.7	5.06	164.91	12		membrane	receptor activity	Pf00100, Pf00431, Pf00530, Pf15494	486922	DMBT1	28					0	0	1
IsMasterProteinCandidate	1239983604	plastin-3 [Canis lupus familiaris]	0	FALSE	64.236	29	17	47	12	630	70.7	5.6	145.52	17												0	0	1
None	1418305409	alpha-actinin-4 isoform X2 [Canis lupus dingo]	0	FALSE	85	24	21	56	12	933	107.3	5.43	176.91	21												0	0	1
None	1418305415	alpha-actinin-4 isoform X5 [Canis lupus dingo]	0	FALSE	80.627	24	20	54	11	906	104.3	5.5	168.23	20												0	0	1
IsMasterProtein	1418250613	protein-glutamine gamma-glutamyltransferase E [Canis lupus dingo]	0	FALSE	45.602	19	11	31	11	694	77.6	6.33	89.62	11												0	0	1
None	1418246878	LOW QUALITY PROTEIN: deleted in malignant brain tumors 1 protein [Canis lupus dingo]	0	FALSE	96.32	25	11	38	11	2859	308.8	5.17	157.27	11												0	0	1
IsMasterProtein	1418505824	14-3-3 protein sigma [Canis lupus dingo]	0	FALSE	72.839	60	14	47	11	248	27.8	4.75	165.89	14												0	3	1
IsMasterProtein	1418205376	leukocyte elastase inhibitor [Canis lupus dingo]	0	FALSE	51.367	35	11	28	11	378	42.6	6.81	77.56	11												0	0	1
IsMasterProtein	1418249549	BPI fold-containing family B member 2 [Canis lupus dingo]	0	FALSE	121.029	33	11	72	11	460	49.9	7.24	283.12	11												0	0	1
IsMasterProtein	1418288349	glutathione S-transferase Mu 1 isoform X1 [Canis lupus dingo]	0	FALSE	49.728	62	12	34	11	218	25.7	7.47	119.38	12												0	1	1
IsMasterProtein	545500084	NAD(P)H dehydrogenase [quinone] 1 [Canis lupus familiaris]	0	FALSE	61.809	50	10	43	10	273	30.6	8.47	142.32	10			catalytic activity	Pf02525, Pf03358	610935	NQO1	5		Ubiquinone and other terpenoid-quinone biosynthesis			1	0	1
IsMasterProteinCandidate	1374502923	Chain D, Lipocalin-Can f 6 allergen	0	FALSE	92.006	49	10	79	10	177	20.3	5.01	260.6	10												0	0	1
IsMasterProtein	545511447	myeloperoxidase [Canis lupus familiaris]	0	FALSE	33.4	17	10	19	10	718	81.1	8.81	57.45	10				Pf03098	609986	MPO	9					0	0	1
IsMasterProteinCandidate	545536994	L-lactate dehydrogenase A chain isoform X2 [Canis lupus familiaris]	0	FALSE	69.165	39	11	36	10	332	36.6	8.27	131.22	11	metabolic process		catalytic activity	Pf00056, Pf02866	476882	LDHA; LOC476882	21		Propanoate metabolism; Glycolysis / Gluconeogenesis; Metabolic pathways; Cysteine and methionine metabolism; Glucagon signaling pathway; Pyruvate metabolism			6	0	1
IsMasterProtein	1418344784	heat shock protein HSP 90-alpha [Canis lupus dingo]	0	FALSE	44.412	14	10	19	10	733	84.7	5.03	58.78	10												0	0	1
IsMasterProtein	1418320657	allergen Fel d 4-like [Canis lupus dingo]	0	FALSE	92.006	45	10	79	10	190	21.8	5.2	260.6	10												0	0	1
IsMasterProtein	1418223224	L-lactate dehydrogenase A chain isoform X1 [Canis lupus dingo]	0	FALSE	69.165	36	11	36	10	361	39.8	8.6	131.22	11												0	1	1
None	1239908416	glutathione S-transferase Mu 1 isoform X2 [Canis lupus familiaris]	0	FALSE	48.053	63	11	32	10	203	24.1	7.03	115.21	11												0	0	1
IsMasterProtein	1418514978	6-phosphogluconate dehydrogenase, decarboxylating [Canis lupus dingo]	0	FALSE	50.092	29	10	20	10	483	53.1	7.11	71.56	10												0	0	1
IsMasterProtein	558757359	ezrin [Canis lupus familiaris]	0	FALSE	47.431	26	14	42	9	586	69.4	6.1	117.94	14	cell organization and biogenesis;metabolic process;regulation of biological process;response to stimulus;transport	cytoplasm;cytoskeleton;cytosol;endosome;membrane	protein binding;RNA binding	Pf00373, Pf00769, Pf09379, Pf09380	484056	EZR	1	ENSCAFG00000000661.3	MicroRNAs in cancer; Proteoglycans in cancer; Leukocyte transendothelial migration; Gastric acid secretion; Regulation of actin cytoskeleton		Netrin-1 signaling; Recycling pathway of L1	10	5	1
IsMasterProtein	1418221457	keratin, type II cytoskeletal 4 [Canis lupus dingo]	0	FALSE	74.43	23	16	51	9	530	56.6	6.92	150.21	16												0	7	1
IsMasterProteinCandidate	8928189	RecName: Full=Lysozyme C, spleen isozyme; AltName: Full=1,4-beta-N-acetylmuramidase C	0	FALSE	46.791	60	9	52	9	130	14.6	8.81	159.12	9	defense response;metabolic process;response to stimulus		catalytic activity	Pf00062								0	0	1
IsMasterProtein	665505916	lysozyme C precursor [Canis lupus familiaris]	0	FALSE	46.791	53	9	52	9	148	16.5	8.95	159.12	9	defense response;metabolic process;response to stimulus		catalytic activity;protein binding	Pf00062	474442	LYZ	10	ENSCAFG00000000426.3	Salivary secretion		Neutrophil degranulation; Antimicrobial peptides	5	0	1
IsMasterProtein	73978762	prolactin-inducible protein [Canis lupus familiaris]	0	FALSE	60.095	58	9	54	9	145	16.7	8.25	202.94	9	metabolic process;regulation of biological process;response to stimulus	extracellular;membrane;nucleus	catalytic activity;protein binding	Pf05326	608856	PIP	16	ENSCAFG00000003648.3			Miscellaneous transport and binding events	2	0	1
IsMasterProteinCandidate	1418303496	kallikrein-1 isoform X2 [Canis lupus dingo]	0	FALSE	72.04	61	9	54	9	261	28.9	5.06	214.05	9												0	0	1
IsMasterProteinCandidate	1418215838	hyaluronidase-1 isoform X2 [Canis lupus dingo]	0	FALSE	43.033	28	9	19	9	453	50.9	6.64	57.48	9												0	0	1
None	1418308783	NAD(P)H dehydrogenase [quinone] 1 [Canis lupus dingo]	0	FALSE	53.329	39	9	41	9	273	30.6	8.47	133.13	9												0	0	1
None	1101972892	TPA: globin A1 [Canis lupus familiaris]	0	FALSE	88.197	64	10	118	9	147	16.2	8.44	398.68	10												0	0	1
IsMasterProtein	1418303494	kallikrein-1 isoform X1 [Canis lupus dingo]	0	FALSE	72.04	60	9	54	9	265	29.3	5.06	214.05	9												0	0	1
IsMasterProtein	928140605	protein S100-A9 [Canis lupus familiaris]	0	FALSE	96.636	46	9	89	9	130	14.7	6.58	299.89	9			metal ion binding	Pf01023, Pf13499	490463	S100A9	7					0	0	1
IsMasterProtein	558695394	annexin A1 [Canis lupus familiaris]	0	FALSE	43.775	29	9	20	9	345	38.6	6.16	60.9	9	cell differentiation;cell organization and biogenesis;cellular component movement;defense response;metabolic process;regulation of biological process;response to stimulus;transport	cell surface;cytoplasm;cytoskeleton;cytosol;endosome;membrane;nucleus	enzyme regulator activity;metal ion binding;protein binding;structural molecule activity	Pf00191	476322	ANXA1	1	ENSCAFG00000001778.3			Gastrin-CREB signalling pathway via PKC and MAPK; Formyl peptide receptors bind formyl peptides and many other ligands; G alpha (i) signalling events	10	0	1
IsMasterProtein	545533633	hyaluronidase-1 isoform X1 [Canis lupus familiaris]	0	FALSE	43.033	27	9	19	9	471	52.5	6.25	57.48	9	metabolic process		catalytic activity	Pf01630	608602	HYAL1	20					0	0	1
IsMasterProteinCandidate	545495183	prosaposin isoform X5 [Canis lupus familiaris]	0	FALSE	43.221	23	8	24	8	526	58.2	5.03	75.1	8	metabolic process			Pf02199, Pf03489, Pf05184	479240	PSAP	4					0	0	1
IsMasterProteinCandidate	73952852	prosaposin isoform X3 [Canis lupus familiaris]	0	FALSE	43.221	23	8	24	8	527	58.3	5.03	75.1	8	metabolic process			Pf02199, Pf03489, Pf05184	479240	PSAP	4					0	0	1
IsMasterProtein	1418510295	ceruloplasmin-like [Canis lupus dingo]	0	FALSE	26.455	8	8	19	8	1043	119.3	7.09	59.84	8												0	0	1
None	60734607	unnamed protein product, partial [Canis lupus familiaris]	0	FALSE	76.983	53	8	85	8	129	14.6	5.47	304.11	8												0	0	1
IsMasterProteinCandidate	545495181	prosaposin isoform X4 [Canis lupus familiaris]	0	FALSE	43.221	23	8	24	8	527	58.3	5.03	75.1	8	metabolic process			Pf02199, Pf03489, Pf05184	479240	PSAP	4					0	0	1
IsMasterProtein	545497049	heat shock cognate 71 kDa protein [Canis lupus familiaris]	0	FALSE	41.056	24	14	39	8	646	70.9	5.52	107.62	14	cell organization and biogenesis		nucleotide binding	Pf00012, Pf02463, Pf06723	479406	HSPA8	5	ENSCAFG00000011666.3	Endocytosis; Antigen processing and presentation; Longevity regulating pathway - multiple species; Toxoplasmosis; Protein processing in endoplasmic reticulum; Spliceosome; Legionellosis; Estrogen signaling pathway; MAPK signaling pathway; Epstein-Barr virus infection; Influenza A; Measles	MAPK signaling pathway		13	6	1
IsMasterProtein	163954	glycoprotein 80 [Canis lupus familiaris]	0	FALSE	28.083	20	8	15	8	445	51.8	5.91	41.38	8	metabolic process;regulation of biological process;response to stimulus	cytoplasm;cytosol;endoplasmic reticulum;extracellular;Golgi;membrane;mitochondrion;nucleus;organelle lumen	catalytic activity;protein binding	Pf07859	442971	CLU	25	ENSCAFG00000008404.4	Complement and coagulation cascades		Terminal pathway of complement; Platelet degranulation ; Regulation of Complement cascade	10	0	1
None	84872712	lactoferrin, partial [Canis lupus familiaris]	0	FALSE	47.045	58	8	24	8	170	18.8	7.15	72.17	8	defense response;metabolic process;regulation of biological process;response to stimulus	extracellular	catalytic activity;metal ion binding	Pf00405	484787	LTF	20					0	0	1
IsMasterProtein	1418328391	opiorphin prepropeptide [Canis lupus dingo]	0	FALSE	35.798	8	8	34	8	2514	261.2	10.35	94.53	8												0	0	1
IsMasterProtein	928151832	14-3-3 protein zeta/delta [Canis lupus familiaris]	0	FALSE	84.323	50	11	61	8	245	27.7	4.79	222.52	11			protein binding	Pf00244	475864	YWHAZ	13	ENSCAFG00000000580.3	Viral carcinogenesis; Cell cycle; Hippo signaling pathway; Hepatitis B; Epstein-Barr virus infection; Oocyte meiosis; PI3K-Akt signaling pathway	Calcium Regulation in the Cardiac Cell		8	2	1
IsMasterProtein	1418328657	vitamin D-binding protein [Canis lupus dingo]	0	FALSE	35.696	19	8	22	8	474	52.9	5.33	73	8												0	0	1
IsMasterProteinCandidate	545495178	prosaposin isoform X2 [Canis lupus familiaris]	0	FALSE	43.221	23	8	24	8	529	58.5	5	75.1	8	metabolic process			Pf02199, Pf03489, Pf05184	479240	PSAP	4					0	0	1
IsMasterProtein	1418293878	adenylyl cyclase-associated protein 1 isoform X1 [Canis lupus dingo]	0	FALSE	48.998	20	8	31	8	475	51.4	7.52	113.57	8												0	0	1
None	928142969	heat shock protein HSP 90-alpha [Canis lupus familiaris]	0	FALSE	40.054	14	8	15	8	615	71.5	5.14	47.89	8	metabolic process;response to stimulus		nucleotide binding;protein binding	Pf00183	480438	HSP90AA1	8		NOD-like receptor signaling pathway; Estrogen signaling pathway; Progesterone-mediated oocyte maturation; Protein processing in endoplasmic reticulum; PI3K-Akt signaling pathway; Antigen processing and presentation; Prostate cancer; Pathways in cancer	IL-2 Signaling Pathway		9	0	1
IsMasterProtein	545495176	prosaposin isoform X1 [Canis lupus familiaris]	0	FALSE	43.221	23	8	24	8	530	58.6	5	75.1	8	metabolic process			Pf02199, Pf03489, Pf05184	479240	PSAP	4		Lysosome			1	0	1
IsMasterProteinCandidate	1418325065	prosaposin isoform X6 [Canis lupus dingo]	0	FALSE	43.221	23	8	24	8	524	57.9	5.06	75.1	8												0	0	1
IsMasterProteinCandidate	1418293884	adenylyl cyclase-associated protein 1 isoform X2 [Canis lupus dingo]	0	FALSE	48.998	20	8	31	8	474	51.4	7.52	113.57	8												0	0	1
IsMasterProtein	1418280689	fructose-bisphosphate aldolase A [Canis lupus dingo]	0	FALSE	43.331	26	11	31	8	364	39.5	8.09	89.58	11												0	3	1
None	55741639	kallikrein-1 precursor [Canis lupus familiaris]	0	FALSE	67.003	49	8	53	8	261	28.9	5.06	210.46	8	metabolic process		catalytic activity	Pf00089	403942	KLK1	1		Renin-angiotensin system; Endocrine and other factor-regulated calcium reabsorption			2	0	1
IsMasterProtein	1418313614	protein S100-A12-like [Canis lupus dingo]	0	FALSE	76.524	84	8	66	8	92	10.5	6.06	233.07	8												0	0	1
None	1418300273	ezrin isoform X2 [Canis lupus dingo]	0	FALSE	35.033	27	11	29	7	450	53.7	6.09	74.26	11												0	0	1
None	1239950142	hyaluronidase-1 isoform X3 [Canis lupus familiaris]	0	FALSE	39.698	29	7	16	7	386	43.1	5.39	49.88	7												0	0	1
IsMasterProtein	1239972768	pyruvate kinase PKM isoform X1 [Canis lupus familiaris]	0	FALSE	35.564	16	7	17	7	591	64.3	7.87	60.31	7												0	0	1
IsMasterProteinCandidate	1418257042	pyruvate kinase PKM isoform X3 [Canis lupus dingo]	0	FALSE	35.564	18	7	17	7	531	57.8	7.85	60.31	7												0	0	1
IsMasterProtein	57106959	rho GDP-dissociation inhibitor 2 [Canis lupus familiaris]	0	FALSE	39.271	58	7	11	7	200	22.8	5.39	40.95	7	regulation of biological process	cytoplasm;cytosol	catalytic activity;enzyme regulator activity;protein binding	Pf02115	486666	ARHGDIB	27	ENSCAFG00000012883.3	Neurotrophin signaling pathway; Vasopressin-regulated water reabsorption	FAS pathway and Stress induction of HSP regulation; G13 Signaling Pathway	Rho GTPase cycle	7	0	1
None	1494245229	immunoglobulin heavy chain IGH-11 [Canis lupus familiaris]	0	FALSE	51.688	25	8	45	7	475	52.2	7.83	176.25	8												0	0	1
IsMasterProteinCandidate	2564101	gelatinase B [Canis lupus familiaris]	0	FALSE	38.704	11	7	22	7	704	78.2	5.63	68.68	7	cellular component movement;metabolic process		catalytic activity;metal ion binding	Pf00040, Pf00045, Pf00413	403885	MMP9	24			Matrix Metalloproteinases		1	0	1
IsMasterProteinCandidate	1418322413	gelsolin isoform X2 [Canis lupus dingo]	0	FALSE	27.522	11	7	15	7	742	81.8	6	41.64	7												0	0	1
None	1418222276	hemoglobin subunit beta-like [Canis lupus dingo]	0	FALSE	78.27	70	8	111	7	115	12.8	6.68	371.5	8												0	0	1
None	1494245233	immunoglobulin heavy chain IGH-13 [Canis lupus familiaris]	0	FALSE	51.688	25	8	45	7	474	51.5	6.24	176.25	8												0	0	1
IsMasterProteinCandidate	296863542	Chain A, Crystal Structure Of The Dog Lipocalin Allergen Can F 2 And Implications For Cross-Reactivity To The Cat Allergen Fel D 4	0	FALSE	95.082	50	7	80	7	170	19.4	5.62	359.06	7				Pf00061								0	0	1
IsMasterProtein	1239925762	gelsolin [Canis lupus familiaris]	0	FALSE	27.522	10	7	15	7	805	88	8.15	41.64	7												0	0	1
None	1418511015	14-3-3 protein zeta/delta-like [Canis lupus dingo]	0	FALSE	69.746	27	10	55	7	384	43.2	4.94	193.91	10												0	0	1
None	345788999	ceruloplasmin-like [Canis lupus familiaris]	0	FALSE	22.447	7	7	17	7	1043	119.2	7.03	53.78	7	metabolic process		catalytic activity;metal ion binding	Pf07731, Pf07732	611632	LOC611632	23		Porphyrin and chlorophyll metabolism			1	0	1
IsMasterProteinCandidate	29292272	precursor Can f II, partial [Canis lupus familiaris]	0	FALSE	95.082	48	7	80	7	177	19.9	5.02	359.06	7												0	0	1
None	1418192575	submaxillary mucin-like protein, partial [Canis lupus dingo]	0	FALSE	50.452	32	7	24	7	252	28	7.14	94.35	7												0	0	1
IsMasterProteinCandidate	1418322411	gelsolin isoform X1 [Canis lupus dingo]	0	FALSE	27.522	11	7	15	7	780	85.4	6.42	41.64	7												0	0	1
IsMasterProtein	1418507047	liver carboxylesterase 1 [Canis lupus dingo]	0	FALSE	30.122	17	7	14	7	565	62	6.1	39.13	7												0	0	1
IsMasterProteinCandidate	73980076	xanthine dehydrogenase/oxidase isoform X1 [Canis lupus familiaris]	0	FALSE	20.786	6	7	14	7	1333	147.1	7.24	49.03	7	metabolic process		catalytic activity;metal ion binding;nucleotide binding	Pf00941, Pf01315, Pf01799, Pf02738, Pf03450	483028	XDH	17	ENSCAFG00000005609.4			Butyrophilin (BTN) family interactions; Purine catabolism	7	0	1
IsMasterProteinCandidate	1418322415	gelsolin isoform X3 [Canis lupus dingo]	0	FALSE	27.522	11	7	15	7	731	80.5	6	41.64	7												0	0	1
IsMasterProtein	359321944	transaldolase [Canis lupus familiaris]	0	FALSE	28.733	22	7	18	7	337	37.5	7.17	57.98	7	metabolic process	cytoplasm	catalytic activity	Pf00923	100855463; 475937	LOC100855463; TALDO1; LOC475937	18	ENSCAFG00000029403.1; ENSCAFG00000006594.3	Biosynthesis of amino acids; Pentose phosphate pathway; Carbon metabolism; Metabolic pathways		Pentose phosphate pathway (hexose monophosphate shunt); Insulin effects increased synthesis of Xylulose-5-Phosphate	9	0	1
IsMasterProteinCandidate	1418212082	xanthine dehydrogenase/oxidase isoform X2 [Canis lupus dingo]	0	FALSE	20.786	6	7	14	7	1332	146.9	7.17	49.03	7												0	0	1
IsMasterProtein	73964749	protein disulfide-isomerase [Canis lupus familiaris]	0	FALSE	24.262	13	7	18	7	510	57.4	4.96	56.39	7	cellular homeostasis;metabolic process;regulation of biological process;response to stimulus	endoplasmic reticulum	catalytic activity;protein binding;RNA binding	Pf00085, Pf13098, Pf13848, Pf13899, Pf13905	483369	P4HB	9	ENSCAFG00000005859.3	Protein processing in endoplasmic reticulum		Interleukin-12 family signaling; VLDL assembly; Hedgehog ligand biogenesis; Detoxification of Reactive Oxygen Species; Chylomicron assembly; Post-translational protein phosphorylation; Regulation of Insulin-like Growth Factor (IGF) transport and uptake by Insulin-like Growth Factor Binding Proteins (IGFBPs); Collagen biosynthesis and modifying enzymes	23	0	1
IsMasterProteinCandidate	1418301038	protein LEG1 homolog [Canis lupus dingo]	0	FALSE	48.261	30	7	25	7	312	35.7	5.72	84.65	7												0	0	1
IsMasterProtein	1239885884	protein LEG1 homolog [Canis lupus familiaris]	0	FALSE	48.261	30	7	25	7	312	35.6	5.5	84.65	7												0	0	1
IsMasterProteinCandidate	545527502	xanthine dehydrogenase/oxidase isoform X2 [Canis lupus familiaris]	0	FALSE	20.786	6	7	14	7	1332	147	7.17	49.03	7	metabolic process		catalytic activity;metal ion binding	Pf00941, Pf01315, Pf01799, Pf02738, Pf03450	483028	XDH	17		Peroxisome; Caffeine metabolism; Drug metabolism - other enzymes; Purine metabolism; Metabolic pathways			5	0	1
IsMasterProteinCandidate	1418252189	matrix metalloproteinase-9 [Canis lupus dingo]	0	FALSE	38.704	11	7	22	7	704	78.2	5.63	68.68	7												0	0	1
IsMasterProtein	73988725	hemopexin [Canis lupus familiaris]	0	FALSE	30.392	18	7	25	7	458	51.3	7.31	79.23	7	cellular homeostasis;metabolic process;regulation of biological process;transport	extracellular	metal ion binding;transporter activity	Pf00045	610982	HPX	21	ENSCAFG00000006430.3			Scavenging of heme from plasma	3	0	1
IsMasterProtein	1494245209	immunoglobulin heavy chain IGH-1 [Canis lupus familiaris]	0	FALSE	53.587	28	9	46	7	472	51.4	6.52	179.24	9												0	2	1
IsMasterProtein	11034716	matrix metalloproteinase-9 [Canis lupus familiaris]	0	FALSE	38.704	11	7	22	7	704	78.1	5.69	68.68	7	cellular component movement;metabolic process	extracellular	catalytic activity;metal ion binding	Pf00040, Pf00045, Pf00413	403885	MMP9	24			Matrix Metalloproteinases		1	0	1
IsMasterProtein	1239968164	mucin-19 [Canis lupus familiaris]	0	FALSE	623.155	30	59	468	7	3415	340.6	7.12	1746.3	59												0	66	1
IsMasterProteinCandidate	3121746	RecName: Full=Minor allergen Can f 2; AltName: Full=Allergen Dog 2; AltName: Allergen=Can f 2; Flags: Precursor	0	FALSE	95.082	47	7	80	7	180	20.2	5.02	359.06	7	transport	extracellular	transporter activity	Pf00061	403829	LOC403829; CANF2	9	ENSCAFG00000019749.2				0	0	1
IsMasterProteinCandidate	1418225083	glucose-6-phosphate 1-dehydrogenase isoform X2 [Canis lupus dingo]	0	FALSE	21.335	15	7	15	7	545	62.7	7.91	40.9	7												0	0	1
IsMasterProtein	1418266307	minor allergen Can f 2 [Canis lupus dingo]	0	FALSE	95.082	37	7	80	7	232	25.8	5.27	359.06	7												0	0	1
IsMasterProtein	1418212080	xanthine dehydrogenase/oxidase isoform X1 [Canis lupus dingo]	0	FALSE	20.786	6	7	14	7	1333	147.1	7.24	49.03	7												0	0	1
IsMasterProtein	1418225081	glucose-6-phosphate 1-dehydrogenase isoform X1 [Canis lupus dingo]	0	FALSE	21.335	15	7	15	7	555	63.6	6.7	40.9	7												0	0	1
IsMasterProtein	224969390	S100 calcium binding protein A8 [Canis lupus familiaris]	0	FALSE	65.954	62	7	97	7	89	10.4	5.45	346.42	7	defense response;regulation of biological process;response to stimulus		metal ion binding;protein binding	Pf00036, Pf01023, Pf13202, Pf13499, Pf13833	490461	S100A8	7	ENSCAFG00000017557.2			Regulation of TLR by endogenous ligand; Metal sequestration by antimicrobial proteins; Neutrophil degranulation	7	0	1
IsMasterProtein	545519428	cysteine-rich secretory protein 2 isoform X1 [Canis lupus familiaris]	0	FALSE	32.317	29	6	20	6	261	29.7	7.83	70.37	6				Pf00188, Pf08562	481834	CRISP3; LOC481834	12					0	0	1
IsMasterProteinCandidate	3413469	desmocollin type 2, partial [Canis lupus familiaris]	0	FALSE	16.537	8	6	12	6	814	91	5.64	39.73	6		membrane	metal ion binding	Pf00028, Pf01049, Pf08758	403860	DSC2	7					0	0	1
IsMasterProteinCandidate	1418213978	pregnancy zone protein-like isoform X2 [Canis lupus dingo]	0	FALSE	17.451	4	6	7	6	1478	165.9	6.62	17.55	6												0	0	1
IsMasterProteinCandidate	1418225137	filamin-A isoform X2 [Canis lupus dingo]	0	FALSE	12.548	2	6	11	6	2638	279.7	6.07	29.62	6												0	0	1
None	1418257044	pyruvate kinase PKM isoform X4 [Canis lupus dingo]	0	FALSE	32.828	16	6	15	6	516	56	8.46	54.28	6												0	0	1
None	545507351	L-lactate dehydrogenase A chain-like [Canis lupus familiaris]	0	FALSE	47.587	18	6	24	6	330	36.6	6.64	91.9	6	metabolic process		catalytic activity	Pf00056, Pf02866	490690	LOC490690	8		Pyruvate metabolism; Propanoate metabolism; Glycolysis / Gluconeogenesis; Metabolic pathways; Cysteine and methionine metabolism; Glucagon signaling pathway			6	0	1
None	545550333	pyruvate kinase PKM isoform X3 [Canis lupus familiaris]	0	FALSE	27.152	13	6	13	6	531	58	7.71	42.56	6	metabolic process		catalytic activity;metal ion binding	Pf00224, Pf02887	403874	PKM	30					0	0	1
None	50978992	matrix metalloproteinase-9 precursor [Canis lupus familiaris]	0	FALSE	35.835	9	6	21	6	704	78.1	5.57	65.96	6	cellular component movement;metabolic process		catalytic activity;metal ion binding	Pf00040, Pf00045, Pf00413	403885	MMP9	24		Endocrine resistance; Leukocyte transendothelial migration; Estrogen signaling pathway; TNF signaling pathway; Transcriptional misregulation in cancer; Pathways in cancer; Bladder cancer; Proteoglycans in cancer; MicroRNAs in cancer; Hepatitis B	Matrix Metalloproteinases		11	0	1
IsMasterProteinCandidate	119637732	alpha 1 antitrypsin [Canis lupus familiaris]	0	FALSE	26.504	17	6	11	6	415	46.3	5.9	37.2	6				Pf00079	480422	SERPINA1	8					0	0	1
IsMasterProtein	1418215404	cathelicidin antimicrobial peptide [Canis lupus dingo]	0	FALSE	22.252	42	6	16	6	172	19.4	8.66	39.85	6												0	0	1
IsMasterProtein	1418337563	keratin, type I cytoskeletal 10 isoform X1 [Canis lupus dingo]	0	FALSE	38.856	16	9	24	6	608	62.2	5.2	78.61	9												0	0	1
IsMasterProtein	1239913623	alpha-1-antitrypsin isoform X1 [Canis lupus familiaris]	0	FALSE	26.504	17	6	11	6	419	46.7	6.18	37.2	6												0	0	1
IsMasterProteinCandidate	928144442	keratin, type I cytoskeletal 10 isoform X3 [Canis lupus familiaris]	0	FALSE	38.856	17	9	24	6	568	57.7	5.15	78.61	9	cell differentiation;metabolic process	cytoplasm;cytoskeleton;membrane;nucleus	structural molecule activity	Pf00038	491006	KRT10	9	ENSCAFG00000016007.3			Formation of the cornified envelope	3	0	1
IsMasterProtein	1077167933	keratin, type I cytoskeletal 13 [Canis lupus familiaris]	0	FALSE	114.123	36	17	74	6	452	48.7	4.88	244.75	17												0	13	1
IsMasterProteinCandidate	345787749	calreticulin [Canis lupus familiaris]	0	FALSE	26.956	20	6	14	6	417	48.2	4.46	42.03	6	metabolic process;regulation of biological process	endoplasmic reticulum;organelle lumen	metal ion binding;protein binding	Pf00262	476694	CALR	20		Antigen processing and presentation; Phagosome; HTLV-I infection; Chagas disease (American trypanosomiasis); Protein processing in endoplasmic reticulum	Androgen receptor signaling pathway; Calcium Regulation in the Cardiac Cell		7	0	1
IsMasterProteinCandidate	1239929902	cysteine-rich secretory protein 2 isoform X2 [Canis lupus familiaris]	0	FALSE	32.317	30	6	20	6	254	28.8	7.69	70.37	6												0	0	1
IsMasterProtein	1239928570	complement C4-A [Canis lupus familiaris]	0	FALSE	12.419	3	6	9	6	1752	192.8	7.01	23.61	6												0	0	1
IsMasterProtein	1418219369	calreticulin [Canis lupus dingo]	0	FALSE	26.956	20	6	14	6	417	48.1	4.46	42.03	6												0	0	1
IsMasterProteinCandidate	545545386	keratin, type II cytoskeletal 6A isoform X1 [Canis lupus familiaris]	0	FALSE	60.377	23	13	36	6	570	60.5	8.16	104.77	13	metabolic process		catalytic activity;motor activity;structural molecule activity	Pf00038, Pf01576, Pf04111, Pf12128, Pf13514	486523	KRT6A; LOC486523	27					0	0	1
IsMasterProtein	1239967618	alpha-2-macroglobulin-like protein 1 isoform X1 [Canis lupus familiaris]	0	FALSE	20.142	6	6	7	6	1289	142.8	5.21	22.14	6												0	0	1
IsMasterProteinCandidate	50979214	cathelicidin antimicrobial peptide precursor [Canis lupus familiaris]	0	FALSE	22.252	42	6	16	6	172	19.4	8.43	39.85	6	defense response;regulation of biological process;response to stimulus	extracellular		Pf00666, Pf12153	442947	CAMP	20	ENSCAFG00000012896.2	Tuberculosis; Salivary secretion; NOD-like receptor signaling pathway			3	0	1
None	1239979297	leukocyte elastase inhibitor [Canis lupus familiaris]	0	FALSE	26.44	29	6	13	6	268	30.5	6.19	36.56	6												0	0	1
IsMasterProteinCandidate	928185024	moesin isoform X3 [Canis lupus familiaris]	0	FALSE	25.456	18	11	22	6	566	66.6	6.24	50.98	11		cytoplasm	protein binding	Pf00373, Pf00769, Pf09379, Pf09380	491924	MSN	X					0	0	1
None	60734606	unnamed protein product, partial [Canis lupus familiaris]	0	FALSE	29.864	54	6	41	6	106	11.2	7.12	135.22	6												0	0	1
IsMasterProtein	1418314267	desmocollin-2 isoform X4 [Canis lupus dingo]	0	FALSE	16.537	8	6	12	6	902	100.7	5.67	39.73	6												0	0	1
IsMasterProtein	345791839	keratin, type II cytoskeletal 6A isoform X2 [Canis lupus familiaris]	0	FALSE	60.377	22	13	36	6	596	62.8	8.32	104.77	13	metabolic process		catalytic activity;motor activity;structural molecule activity	Pf00038, Pf01576, Pf04111, Pf12128, Pf13514	486523	KRT6A; LOC486523	27					0	1	1
IsMasterProteinCandidate	1418337567	keratin, type I cytoskeletal 10 isoform X3 [Canis lupus dingo]	0	FALSE	38.856	17	9	24	6	568	57.7	5.15	78.61	9												0	0	1
None	16607721	unnamed protein product [Canis lupus familiaris]	0	FALSE	46.064	18	7	43	6	563	64.6	5.22	166.05	7												0	0	1
IsMasterProteinCandidate	1418337565	keratin, type I cytoskeletal 10 isoform X2 [Canis lupus dingo]	0	FALSE	38.856	16	9	24	6	578	59.9	5.15	78.61	9												0	0	1
IsMasterProteinCandidate	545546412	pregnancy zone protein-like isoform X1 [Canis lupus familiaris]	0	FALSE	17.451	4	6	7	6	1484	166.5	6.58	17.55	6		extracellular	enzyme regulator activity	Pf00207, Pf01835, Pf05326, Pf07677, Pf07678, Pf07703, Pf10569, Pf11974, Pf13249	611458	LOC611458	27					0	0	1
IsMasterProtein	1418511817	superoxide dismutase [Cu-Zn] [Canis lupus dingo]	0	FALSE	26.787	58	6	17	6	153	15.8	6.52	56.39	6												0	0	1
None	345779658	submaxillary gland androgen-regulated protein 3A isoform X2 [Canis lupus familiaris]	0	FALSE	30.511	60	6	31	6	288	30.1	10.35	86.94	6					608868	SMR3A; LOC608868	13					0	0	1
IsMasterProtein	1418213976	pregnancy zone protein-like isoform X1 [Canis lupus dingo]	0	FALSE	17.451	4	6	7	6	1484	166.5	6.58	17.55	6												0	0	1
IsMasterProteinCandidate	545506026	desmocollin-2 isoform X4 [Canis lupus familiaris]	0	FALSE	16.537	8	6	12	6	845	94.2	5.71	39.73	6		membrane	metal ion binding	Pf00028, Pf01049, Pf08758	403860	DSC2	7					0	0	1
IsMasterProteinCandidate	1418314263	desmocollin-2 isoform X2 [Canis lupus dingo]	0	FALSE	16.537	8	6	12	6	848	94.6	5.77	39.73	6												0	0	1
IsMasterProteinCandidate	545517912	prostaglandin reductase 1 [Canis lupus familiaris]	0	FALSE	38.064	22	6	31	6	329	35.7	8.32	109.92	6	metabolic process	cytoplasm	catalytic activity	Pf00107	474802	PTGR1	11	ENSCAFG00000003000.3				0	0	1
IsMasterProteinCandidate	1239967622	alpha-2-macroglobulin-like protein 1 isoform X2 [Canis lupus familiaris]	0	FALSE	20.142	7	6	7	6	1148	127.3	5.3	22.14	6												0	0	1
IsMasterProteinCandidate	1418213939	alpha-2-macroglobulin-like protein 1 isoform X2 [Canis lupus dingo]	0	FALSE	20.142	7	6	7	6	1148	127.3	5.34	22.14	6												0	0	1
IsMasterProtein	1418240337	elongation factor 2 [Canis lupus dingo]	0	FALSE	13.569	7	6	9	6	858	95.3	6.83	19.44	6												0	0	1
IsMasterProteinCandidate	1418221475	keratin, type II cytoskeletal 6A-like [Canis lupus dingo]	0	FALSE	60.377	23	13	36	6	570	60.5	8.16	104.77	13												0	0	1
None	1418345245	L-lactate dehydrogenase A chain-like [Canis lupus dingo]	0	FALSE	47.587	18	6	24	6	330	36.7	6.64	91.9	6												0	0	1
None	1494245215	immunoglobulin heavy chain IGH-4 [Canis lupus familiaris]	0	FALSE	46.064	22	7	43	6	469	51.2	6.7	166.05	7												0	0	1
IsMasterProteinCandidate	1418345511	alpha-1-antitrypsin-like [Canis lupus dingo]	0	FALSE	26.504	17	6	11	6	419	46.7	6.07	37.2	6												0	0	1
IsMasterProteinCandidate	545546414	pregnancy zone protein-like isoform X2 [Canis lupus familiaris]	0	FALSE	17.451	4	6	7	6	1478	165.8	6.62	17.55	6	regulation of biological process	extracellular	enzyme regulator activity	Pf00207, Pf01835, Pf05326, Pf07677, Pf07678, Pf07703, Pf10569, Pf11974, Pf13249	611458	LOC611458	27	ENSCAFG00000024781.3				0	0	1
IsMasterProtein	1418211040	macrophage-capping protein isoform X1 [Canis lupus dingo]	0	FALSE	28.307	18	6	16	6	349	38.7	6.46	46.72	6												0	0	1
None	1239933313	submaxillary gland androgen-regulated protein 3A isoform X1 [Canis lupus familiaris]	0	FALSE	30.511	57	6	31	6	304	31.8	10.35	86.94	6												0	0	1
IsMasterProteinCandidate	1418243364	moesin isoform X2 [Canis lupus dingo]	0	FALSE	25.456	18	11	22	6	577	67.9	6.47	50.98	11												0	0	1
IsMasterProteinCandidate	74008809	filamin-A [Canis lupus familiaris]	0	FALSE	12.548	2	6	11	6	2646	280.5	6.11	29.62	6			protein binding	Pf00307, Pf00630	481084	FLNA	X		Proteoglycans in cancer; Salmonella infection; MAPK signaling pathway; Focal adhesion	MAPK signaling pathway; Androgen receptor signaling pathway		6	0	1
IsMasterProtein	1418225135	filamin-A isoform X1 [Canis lupus dingo]	0	FALSE	12.548	2	6	11	6	2646	280.5	6.09	29.62	6												0	0	1
IsMasterProtein	345779666	immunoglobulin J chain [Canis lupus familiaris]	0	FALSE	35.339	38	6	46	6	159	18.2	4.82	143.24	6	defense response;regulation of biological process;response to stimulus		DNA binding;protein binding	Pf15097	475166	IGJ; JCHAIN	13	ENSCAFG00000028568.1			Cell surface interactions at the vascular wall; Scavenging of heme from plasma	5	0	1
IsMasterProteinCandidate	928144440	keratin, type I cytoskeletal 10 isoform X2 [Canis lupus familiaris]	0	FALSE	38.856	16	9	24	6	578	59.9	5.15	78.61	9			structural molecule activity	Pf00038	491006	KRT10	9					0	0	1
IsMasterProtein	545524897	fibrinogen gamma chain isoform X1 [Canis lupus familiaris]	0	FALSE	17.138	13	6	12	6	445	50.3	6.14	33.37	6	cell organization and biogenesis;regulation of biological process;response to stimulus		protein binding	Pf00147, Pf08702	475474	FGG	15		Platelet activation; Complement and coagulation cascades; Staphylococcus aureus infection	Blood Clotting Cascade		4	0	1
IsMasterProteinCandidate	545528000	macrophage-capping protein isoform X1 [Canis lupus familiaris]	0	FALSE	28.307	18	6	16	6	349	38.8	6.46	46.72	6	cell organization and biogenesis;regulation of biological process	cytoplasm;nucleus	protein binding	Pf00626	483082	CAPG	17	ENSCAFG00000007788.3				0	0	1
IsMasterProtein	545558304	moesin isoform X1 [Canis lupus familiaris]	0	FALSE	25.456	17	11	22	6	592	69.7	6.74	50.98	11		cytoplasm	protein binding	Pf00373, Pf00769, Pf09379, Pf09380	491924	MSN	X		Leukocyte transendothelial migration; Regulation of actin cytoskeleton; Proteoglycans in cancer; Measles			4	0	1
None	1418257040	pyruvate kinase PKM isoform X2 [Canis lupus dingo]	0	FALSE	27.152	12	6	13	6	591	64.5	7.74	42.56	6												0	0	1
IsMasterProtein	1418194692	angiopoietin-related protein 5-like [Canis lupus dingo]	0	FALSE	80.613	33	6	47	6	273	29.9	6.39	168.88	6												0	0	1
IsMasterProteinCandidate	545506022	desmocollin-2 isoform X2 [Canis lupus familiaris]	0	FALSE	16.537	8	6	12	6	899	100.4	5.62	39.73	6		membrane	metal ion binding	Pf00028, Pf01049, Pf08758	403860	DSC2	7		Arrhythmogenic right ventricular cardiomyopathy (ARVC)			1	0	1
IsMasterProtein	57099669	cofilin-1 [Canis lupus familiaris]	0	FALSE	35.919	48	7	24	6	166	18.5	8.09	80.97	7	cell organization and biogenesis	cytoskeleton	protein binding	Pf00241	476022	CFL1	18			G13 Signaling Pathway		1	1	1
IsMasterProteinCandidate	73977992	fibrinogen gamma chain isoform X2 [Canis lupus familiaris]	0	FALSE	17.138	13	6	12	6	437	49.3	6.13	33.37	6	cell organization and biogenesis;metabolic process;regulation of biological process;response to stimulus;transport	cell surface	protein binding;structural molecule activity	Pf00147, Pf08702	475474	FGG	15	ENSCAFG00000008440.3		Blood Clotting Cascade	p130Cas linkage to MAPK signaling for integrins; Regulation of TLR by endogenous ligand; Platelet degranulation ; Common Pathway of Fibrin Clot Formation; Integrin cell surface interactions; GRB2:SOS provides linkage to MAPK signaling for Integrins ; Post-translational protein phosphorylation; Regulation of Insulin-like Growth Factor (IGF) transport and uptake by Insulin-like Growth Factor Bindin…	23	0	1
IsMasterProteinCandidate	928144438	keratin, type I cytoskeletal 10 isoform X1 [Canis lupus familiaris]	0	FALSE	38.856	16	9	24	6	608	62.2	5.2	78.61	9			structural molecule activity	Pf00038	491006	KRT10	9		Staphylococcus aureus infection			1	0	1
IsMasterProtein	1418321329	prostaglandin reductase 1 [Canis lupus dingo]	0	FALSE	38.064	22	6	31	6	329	35.7	8.32	109.92	6												0	0	1
IsMasterProteinCandidate	1418290456	complement C4-A-like [Canis lupus dingo]	0	FALSE	12.419	3	6	9	6	1745	192.2	7.15	23.61	6												0	0	1
IsMasterProteinCandidate	1418213935	alpha-2-macroglobulin-like protein 1 isoform X1 [Canis lupus dingo]	0	FALSE	20.142	6	6	7	6	1289	142.8	5.24	22.14	6												0	0	1
IsMasterProtein	73967156	14-3-3 protein epsilon isoform X2 [Canis lupus familiaris]	0	FALSE	28.53	29	7	22	5	255	29.2	4.74	61.2	7			protein binding	Pf00244	480645	YWHAE	9			Calcium Regulation in the Cardiac Cell		1	0	1
None	1494245235	immunoglobulin heavy chain IGH-14 [Canis lupus familiaris]	0	FALSE	63.398	21	7	55	5	478	52.5	6.37	220.43	7												0	0	1
IsMasterProteinCandidate	1418213542	involucrin [Canis lupus dingo]	0	FALSE	21.594	21	5	12	5	285	33.3	4.69	44.45	5												0	0	1
IsMasterProteinCandidate	345806081	78 kDa glucose-regulated protein [Canis lupus familiaris]	0	FALSE	25.466	12	7	19	5	654	72.2	5.16	69.1	7	cell organization and biogenesis		catalytic activity;nucleotide binding	Pf00012, Pf01968, Pf06723	480726	HSPA5	9	ENSCAFG00000020196.3	Protein processing in endoplasmic reticulum; Antigen processing and presentation; Prion diseases; Protein export; Thyroid hormone synthesis	MAPK signaling pathway		6	0	1
None	1494245225	immunoglobulin heavy chain IGH-9 [Canis lupus familiaris]	0	FALSE	63.398	21	7	55	5	477	52.4	8.06	220.43	7												0	0	1
IsMasterProteinCandidate	672890024	heat shock protein 90 kDa beta member 1, partial [Canis lupus familiaris]	0	FALSE	18.747	9	5	8	5	663	76.1	5.1	22.37	5	metabolic process;response to stimulus	endoplasmic reticulum;organelle lumen	nucleotide binding;protein binding	Pf00183, Pf02518, Pf13589	404019	HSP90B1	15					0	0	1
IsMasterProteinCandidate	1418343259	fibronectin isoform X7 [Canis lupus dingo]	0	FALSE	10.744	3	5	7	5	2298	252.8	6.2	20.86	5												0	0	1
IsMasterProteinCandidate	928182509	fibronectin isoform X5 [Canis lupus familiaris]	0	FALSE	10.744	3	5	7	5	2346	258.8	5.9	20.86	5	defense response;regulation of biological process;response to stimulus	extracellular	protein binding	Pf00039, Pf00040, Pf00041	403845	FN1	37					0	0	1
IsMasterProteinCandidate	1418343267	fibronectin isoform X11 [Canis lupus dingo]	0	FALSE	10.744	3	5	7	5	2178	239.6	6.15	20.86	5												0	0	1
None	1418213980	pregnancy zone protein-like isoform X3 [Canis lupus dingo]	0	FALSE	14.298	5	5	6	5	1202	134.5	5.97	13.95	5												0	0	1
IsMasterProtein	1418313130	profilin-1 [Canis lupus dingo]	0	FALSE	27.339	43	5	23	5	140	15	8.28	84.38	5												0	0	1
None	1494245239	immunoglobulin heavy chain IGH-16 [Canis lupus familiaris]	0	FALSE	63.398	21	7	55	5	473	51.7	7.96	220.43	7												0	0	1
None	1239915208	alpha-actinin-1 isoform X2 [Canis lupus familiaris]	0	FALSE	54.143	17	13	34	5	882	101.4	5.5	99.17	13												0	0	1
IsMasterProtein	16607663	unnamed protein product [Canis lupus familiaris]	0	FALSE	65.298	23	8	56	5	473	51.9	8.24	223.41	8												0	2	1
IsMasterProteinCandidate	1418322757	heat shock 70 kDa protein 4 isoform X3 [Canis lupus dingo]	0	FALSE	11.378	6	5	5	5	840	94.3	5.16	13.4	5												0	0	1
IsMasterProteinCandidate	928182513	fibronectin isoform X9 [Canis lupus familiaris]	0	FALSE	10.744	3	5	7	5	2256	249	6.14	20.86	5	defense response;regulation of biological process;response to stimulus	extracellular	protein binding	Pf00039, Pf00040, Pf00041	403845	FN1	37	ENSCAFG00000014345.4			p130Cas linkage to MAPK signaling for integrins; Platelet degranulation ; Molecules associated with elastic fibres; GRB2:SOS provides linkage to MAPK signaling for Integrins ; Post-translational protein phosphorylation; MET activates PTK2 signaling; ECM proteoglycans; Degradation of the extracellular matrix; Syndecan interactions; Integrin cell surface interactions; Cell surface interactions at t…	28	0	1
None	1418286556	myosin-11 isoform X4 [Canis lupus dingo]	0	FALSE	19.876	3	5	10	5	1938	223.3	5.5	34.47	5												0	0	1
IsMasterProteinCandidate	73963357	alpha-actinin-1 isoform X5 [Canis lupus familiaris]	0	FALSE	60.934	18	14	41	5	887	102.5	5.5	123.96	14			metal ion binding;protein binding	Pf00307, Pf00435, Pf08726, Pf11971, Pf13499, Pf13833	480369	ACTN1	8					0	0	1
None	18150346	Cu/Zn superoxide dismutase [Canis lupus familiaris]	0	FALSE	22.77	51	5	12	5	153	15.9	6.11	40.34	5	metabolic process;response to stimulus	cytoplasm;nucleus	antioxidant activity;catalytic activity;metal ion binding	Pf00080	403559	SOD1	31		Peroxisome; Longevity regulating pathway - multiple species; Amyotrophic lateral sclerosis (ALS); Huntington's disease; Prion diseases			5	0	1
IsMasterProteinCandidate	545516431	heat shock 70 kDa protein 4 isoform X2 [Canis lupus familiaris]	0	FALSE	11.378	6	5	5	5	854	96	5.5	13.4	5	cell organization and biogenesis	cytoplasm	nucleotide binding;protein binding	Pf00012, Pf06723	474680	HSPA4	11					0	0	1
IsMasterProtein	124728	RecName: Full=Involucrin	0	FALSE	21.594	21	5	12	5	285	33.4	4.69	44.45	5		cytoplasm		Pf10583	102152041	IVL	17					0	0	1
IsMasterProteinCandidate	62631867	heat shock protein Apg-2 [Canis lupus familiaris]	0	FALSE	11.378	6	5	5	5	840	94.3	5.21	13.4	5	cell organization and biogenesis	cytoplasm	nucleotide binding;protein binding	Pf00012, Pf06723	474680	HSPA4	11		Antigen processing and presentation			1	0	1
IsMasterProtein	345798988	vinculin [Canis lupus familiaris]	0	FALSE	12.897	4	5	7	5	1170	127.2	5.8	17.07	5			protein binding	Pf01044	479252	VCL	4		Focal adhesion; Amoebiasis; Leukocyte transendothelial migration; Adherens junction; Bacterial invasion of epithelial cells; Regulation of actin cytoskeleton			6	0	1
IsMasterProteinCandidate	545528998	involucrin [Canis lupus familiaris]	0	FALSE	21.594	21	5	12	5	285	33.3	4.72	44.45	5		cytoplasm		Pf10583	102152041	IVL	17	ENSCAFG00000023728.2			Formation of the cornified envelope	3	0	1
None	545502107	myosin-11 isoform X2 [Canis lupus familiaris]	0	FALSE	19.876	3	5	10	5	1972	227	5.48	34.47	5	cell organization and biogenesis;metabolic process;transport	cytoskeleton;membrane	catalytic activity;motor activity;nucleotide binding;protein binding;structural molecule activity	Pf00038, Pf00063, Pf00529, Pf01576, Pf02736, Pf04111, Pf04156, Pf06160, Pf07888, Pf09731, Pf10079, Pf12128, Pf13166, Pf14362	479836	MYH11	6	ENSCAFG00000018560.3			Smooth Muscle Contraction	2	0	1
None	1418315363	cofilin-1-like [Canis lupus dingo]	0	FALSE	32.598	34	6	23	5	193	21.3	7.33	78.62	6												0	0	1
None	1336300377	heat shock protein 90 protein [Rhipicephalus pulchellus]	0	FALSE	18.021	8	5	7	5	729	83.9	5.03	20.82	5												0	0	1
IsMasterProtein	1239925350	heat shock 70 kDa protein 4 isoform X1 [Canis lupus familiaris]	0	FALSE	11.378	5	5	5	5	880	99.2	5.44	13.4	5												0	0	1
IsMasterProteinCandidate	159794957	Chain B, Endoplasmin	0	FALSE	18.747	9	5	8	5	666	76.4	6.89	22.37	5	metabolic process;response to stimulus		nucleotide binding;protein binding	Pf00183, Pf02518, Pf13589								0	0	1
IsMasterProteinCandidate	1418298974	serpin B5 isoform X2 [Canis lupus dingo]	0	FALSE	17.972	14	5	10	5	375	42.1	5.96	29.68	5												0	0	1
IsMasterProtein	1418264760	endoplasmic reticulum chaperone BiP [Canis lupus dingo]	0	FALSE	25.466	12	7	19	5	654	72.2	5.16	69.1	7												0	0	1
IsMasterProteinCandidate	73978329	fibrinogen alpha chain [Canis lupus familiaris]	0	FALSE	24.3	6	5	16	5	892	96.6	6.1	50.16	5	cell organization and biogenesis;coagulation;defense response;metabolic process;regulation of biological process;response to stimulus	cell surface;extracellular	protein binding;structural molecule activity	Pf00147, Pf08702, Pf12160	475473	FGA	15	ENSCAFG00000023178.3	Platelet activation; Complement and coagulation cascades	Blood Clotting Cascade	p130Cas linkage to MAPK signaling for integrins; Regulation of TLR by endogenous ligand; Platelet degranulation ; Common Pathway of Fibrin Clot Formation; Integrin cell surface interactions; GRB2:SOS provides linkage to MAPK signaling for Integrins ; Post-translational protein phosphorylation; Regulation of Insulin-like Growth Factor (IGF) transport and uptake by Insulin-like Growth Factor Bindin…	25	0	1
IsMasterProteinCandidate	159794959	Chain B, Endoplasmin	0	FALSE	18.747	12	5	8	5	506	58.1	6.86	22.37	5	metabolic process;response to stimulus		nucleotide binding;protein binding	Pf00183, Pf02518, Pf13589								0	0	1
None	1418286550	myosin-11 isoform X1 [Canis lupus dingo]	0	FALSE	19.876	3	5	10	5	1979	227.7	5.48	34.47	5												0	0	1
None	1494245237	immunoglobulin heavy chain IGH-15 [Canis lupus familiaris]	0	FALSE	63.398	21	7	55	5	473	51.8	7.4	220.43	7												0	0	1
IsMasterProteinCandidate	928182511	fibronectin isoform X7 [Canis lupus familiaris]	0	FALSE	10.744	3	5	7	5	2281	251.7	6.07	20.86	5	defense response;regulation of biological process;response to stimulus	extracellular	protein binding	Pf00039, Pf00040, Pf00041	403845	FN1	37					0	0	1
IsMasterProteinCandidate	1258500452	Chain B, Endoplasmin	0	FALSE	18.747	9	5	8	5	691	79.3	6.7	22.37	5												0	0	1
IsMasterProteinCandidate	928182519	fibronectin isoform X11 [Canis lupus familiaris]	0	FALSE	10.744	3	5	7	5	2161	238.5	6.01	20.86	5	defense response;regulation of biological process;response to stimulus	extracellular	protein binding	Pf00039, Pf00040, Pf00041	403845	FN1	37					0	0	1
None	545514351	angiopoietin-related protein 5-like [Canis lupus familiaris]	0	FALSE	65.729	38	5	37	5	200	22.4	6	134.63	5				Pf00147	607055	LOC607055	10					0	0	1
None	1494245221	immunoglobulin heavy chain IGH-7 [Canis lupus familiaris]	0	FALSE	63.398	21	7	55	5	467	50.8	7.12	220.43	7												0	0	1
IsMasterProtein	1418347612	alpha-actinin-1 isoform X1 [Canis lupus dingo]	0	FALSE	60.934	17	14	41	5	914	105.4	5.41	123.96	14												0	0	1
IsMasterProtein	1418298970	serpin B5 isoform X1 [Canis lupus dingo]	0	FALSE	17.972	13	5	10	5	387	43.4	5.81	29.68	5												0	0	1
None	29292274	precursor Can f II, partial [Canis lupus familiaris]	0	FALSE	59.671	31	5	54	5	179	20.1	5.02	244.89	5												0	0	1
IsMasterProtein	1418336346	fibrinogen alpha chain [Canis lupus dingo]	0	FALSE	24.3	6	5	16	5	892	96.6	6.1	50.16	5												0	0	1
None	1418347616	alpha-actinin-1 isoform X3 [Canis lupus dingo]	0	FALSE	54.143	16	13	34	5	894	102.7	5.54	99.17	13												0	0	1
IsMasterProteinCandidate	345784333	serpin B5 isoform X1 [Canis lupus familiaris]	0	FALSE	17.972	13	5	10	5	387	43.4	5.81	29.68	5	cell organization and biogenesis;regulation of biological process	cytoplasm	enzyme regulator activity	Pf00079	476177	SERPINB5	1	ENSCAFG00000024647.2				0	0	1
IsMasterProteinCandidate	928182507	fibronectin isoform X4 [Canis lupus familiaris]	0	FALSE	10.744	3	5	7	5	2371	261.5	5.83	20.86	5	defense response;regulation of biological process;response to stimulus	extracellular	protein binding	Pf00039, Pf00040, Pf00041	403845	FN1	37		Bacterial invasion of epithelial cells; Pathways in cancer; Regulation of actin cytoskeleton; AGE-RAGE signaling pathway in diabetic complications; PI3K-Akt signaling pathway; Focal adhesion; Small cell lung cancer; Proteoglycans in cancer; ECM-receptor interaction; Amoebiasis			10	0	1
IsMasterProtein	1418343253	fibronectin isoform X4 [Canis lupus dingo]	0	FALSE	10.744	3	5	7	5	2388	262.6	5.95	20.86	5												0	0	1
None	1494245213	immunoglobulin heavy chain IGH-3 [Canis lupus familiaris]	0	FALSE	63.398	21	7	55	5	478	52.3	7.34	220.43	7												0	0	1
None	1494245231	immunoglobulin heavy chain IGH-12 [Canis lupus familiaris]	0	FALSE	63.398	21	7	55	5	472	51.9	7.75	220.43	7												0	0	1
None	1239958986	LOW QUALITY PROTEIN: L-lactate dehydrogenase A chain-like [Canis lupus familiaris]	0	FALSE	40.498	12	5	24	5	401	44.1	8.32	92.76	5												0	0	1
None	1418286554	myosin-11 isoform X3 [Canis lupus dingo]	0	FALSE	19.876	3	5	10	5	1945	224	5.5	34.47	5												0	0	1
IsMasterProteinCandidate	1418343255	fibronectin isoform X5 [Canis lupus dingo]	0	FALSE	10.744	3	5	7	5	2363	259.9	6.01	20.86	5												0	0	1
None	1494245241	immunoglobulin heavy chain IGH-17 [Canis lupus familiaris]	0	FALSE	63.398	21	7	55	5	475	51.7	7.59	220.43	7												0	0	1
IsMasterProteinCandidate	73963339	alpha-actinin-1 isoform X4 [Canis lupus familiaris]	0	FALSE	60.934	17	14	41	5	892	102.9	5.41	123.96	14	cell organization and biogenesis	cytoskeleton;membrane	metal ion binding;protein binding	Pf00036, Pf00307, Pf00435, Pf08726, Pf11971, Pf13405, Pf13499	480369	ACTN1	8	ENSCAFG00000016534.4			Platelet degranulation	4	0	1
None	1494245227	immunoglobulin heavy chain IGH-10 [Canis lupus familiaris]	0	FALSE	63.398	21	7	55	5	475	52.1	7.58	220.43	7												0	0	1
IsMasterProtein	50979166	endoplasmin precursor [Canis lupus familiaris]	0	FALSE	18.747	7	5	8	5	804	92.5	4.87	22.37	5	metabolic process;response to stimulus	endoplasmic reticulum;organelle lumen	nucleotide binding;protein binding	Pf00183, Pf02518, Pf13589	404019	HSP90B1	15		Protein processing in endoplasmic reticulum; Thyroid hormone synthesis; Pathways in cancer; Prostate cancer; PI3K-Akt signaling pathway; Estrogen signaling pathway			6	0	1
IsMasterProteinCandidate	1418326637	vinculin isoform X2 [Canis lupus dingo]	0	FALSE	12.897	4	5	7	5	1066	116.6	6.14	17.07	5												0	0	1
IsMasterProtein	1418341783	actin-related protein 2/3 complex subunit 2 [Canis lupus dingo]	0	FALSE	15.577	15	5	7	5	300	34.3	7.36	18.61	5												0	0	1
IsMasterProtein	345801939	coronin-1A [Canis lupus familiaris]	0	FALSE	19.386	11	5	11	5	461	51	6.68	36.51	5	cell organization and biogenesis;cellular component movement;regulation of biological process;response to stimulus;transport	cytoplasm;cytoskeleton;cytosol;endosome;membrane	protein binding;RNA binding	Pf00400, Pf08700, Pf08953, Pf08954, Pf13863	489949	CORO1A	6	ENSCAFG00000017110.3	Phagosome; Tuberculosis			2	0	1
None	1239967247	pregnancy zone protein-like isoform X3 [Canis lupus familiaris]	0	FALSE	14.298	5	5	6	5	1202	134.5	5.97	13.95	5												0	0	1
None	16607718	unnamed protein product [Canis lupus familiaris]	0	FALSE	63.398	18	7	55	5	565	65.1	5.41	220.43	7												0	0	1
IsMasterProteinCandidate	1239884495	serpin B5 isoform X2 [Canis lupus familiaris]	0	FALSE	17.972	14	5	10	5	375	42.1	5.96	29.68	5												0	0	1
IsMasterProtein	1418313584	protein S100-A2 [Canis lupus dingo]	0	FALSE	29.792	33	5	44	5	97	11	4.56	130.75	5												0	0	1
IsMasterProteinCandidate	1418326635	vinculin isoform X1 [Canis lupus dingo]	0	FALSE	12.897	4	5	7	5	1134	123.8	5.76	17.07	5												0	0	1
IsMasterProteinCandidate	1418343263	fibronectin isoform X9 [Canis lupus dingo]	0	FALSE	10.744	3	5	7	5	2273	250.1	6.28	20.86	5												0	0	1
IsMasterProtein	928162268	actin-related protein 2/3 complex subunit 4 [Canis lupus familiaris]	0	FALSE	8.014	19	4	9	4	168	19.7	8.43	25.26	4	cell organization and biogenesis;regulation of biological process	cytoskeleton		Pf05856	106560075	ARPC4	20					0	0	1
IsMasterProteinCandidate	345784150	actin-related protein 3 [Canis lupus familiaris]	0	FALSE	11.386	13	4	7	4	367	42	5.62	19.82	4	cell organization and biogenesis;regulation of biological process		nucleotide binding	Pf00022	403702	ACTR3B; ACTR3	19	ENSCAFG00000004985.4			EPHB-mediated forward signaling; RHO GTPases Activate WASPs and WAVEs; Regulation of actin dynamics for phagocytic cup formation; Clathrin-mediated endocytosis	15	0	1
IsMasterProtein	1418307145	malate dehydrogenase, mitochondrial [Canis lupus dingo]	0	FALSE	12.516	12	4	9	4	338	35.4	8.54	28.24	4												0	0	1
None	928134045	beta-enolase isoform X1 [Canis lupus familiaris]	0	FALSE	31.614	14	4	16	4	440	47.8	8.16	67.13	4				Pf00113, Pf03952, Pf13378	479469	ENO3	5					0	0	1
None	1239981819	actin-related protein 2/3 complex subunit 2 [Canis lupus familiaris]	0	FALSE	12.854	12	4	5	4	295	33.8	8.12	12.85	4												0	0	1
IsMasterProteinCandidate	8699209	cyclophilin A, partial [Canis lupus familiaris]	0	FALSE	16.881	28	4	13	4	156	16.9	8.16	32.28	4	metabolic process		catalytic activity	Pf00160	608151	PPIA						0	0	1
IsMasterProteinCandidate	1418321566	thioredoxin [Canis lupus dingo]	0	FALSE	20.216	31	4	20	4	105	11.8	5.03	67.14	4												0	0	1
IsMasterProtein	1418501820	rab GDP dissociation inhibitor beta isoform X1 [Canis lupus dingo]	0	FALSE	24.669	14	6	19	4	488	54.9	8.1	52.72	6												0	2	1
None	1418343261	fibronectin isoform X8 [Canis lupus dingo]	0	FALSE	6.725	2	4	6	4	2277	250.2	5.64	16.29	4												0	0	1
IsMasterProtein	1239928271	thioredoxin-like isoform X1 [Canis lupus familiaris]	0	FALSE	20.216	18	4	20	4	182	20.6	6.32	67.14	4												0	0	1
IsMasterProtein	1418230426	phosphatidylethanolamine-binding protein 4 isoform X4 [Canis lupus dingo]	0	FALSE	12.566	21	4	7	4	247	28.1	6.68	24.32	4												0	0	1
None	1239982245	fibronectin isoform X8 [Canis lupus familiaris]	0	FALSE	6.725	2	4	6	4	2260	249.1	5.55	16.29	4												0	0	1
IsMasterProtein	114326321	phosphatidylethanolamine-binding protein 1 [Canis lupus familiaris]	0	FALSE	17.875	25	4	12	4	187	20.9	7.49	31.69	4	regulation of biological process	cytoplasm	enzyme regulator activity;nucleotide binding	Pf01161	477501	PEBP1	26			EGFR1 Signaling Pathway		1	0	1
IsMasterProteinCandidate	50979246	neutrophil elastase precursor [Canis lupus familiaris]	0	FALSE	12.869	21	4	6	4	282	29.9	10.65	17.42	4	cellular component movement;defense response;metabolic process;regulation of biological process;response to stimulus;transport	cell surface;cytoplasm	catalytic activity;protein binding	Pf00089, Pf09342	442980	ELANE	20	ENSCAFG00000019669.3	Transcriptional misregulation in cancer; Systemic lupus erythematosus		Activation of Matrix Metalloproteinases; Neutrophil degranulation; Antimicrobial peptides	9	0	1
None	1239982243	fibronectin isoform X6 [Canis lupus familiaris]	0	FALSE	6.725	2	4	6	4	2342	258	5.54	16.29	4												0	0	1
None	928134343	myosin-10 isoform X5 [Canis lupus familiaris]	0	FALSE	12.687	3	4	7	4	1985	230	5.57	23.1	4	metabolic process		catalytic activity;motor activity;nucleotide binding	Pf00063, Pf01576, Pf02736, Pf03961, Pf04111, Pf05911, Pf06637, Pf07888, Pf12128	479497	MYH10	5					0	0	1
None	1418211046	macrophage-capping protein isoform X2 [Canis lupus dingo]	0	FALSE	17.512	12	4	8	4	300	32.8	5.85	23.39	4												0	0	1
IsMasterProteinCandidate	1239905645	14-3-3 protein gamma [Canis lupus familiaris]	0	FALSE	31.756	36	7	20	4	232	26.5	4.87	58.4	7												0	0	1
None	928134337	myosin-10 isoform X2 [Canis lupus familiaris]	0	FALSE	12.687	3	4	7	4	2006	232.4	5.55	23.1	4	metabolic process		catalytic activity;motor activity;nucleotide binding	Pf00063, Pf01576, Pf02736, Pf03961, Pf04111, Pf05911, Pf06637, Pf07888, Pf12128	479497	MYH10	5					0	0	1
IsMasterProtein	74007807	phosphoglycerate kinase 1 [Canis lupus familiaris]	0	FALSE	10.138	9	4	9	4	417	44.4	7.87	26.7	4	metabolic process		catalytic activity;nucleotide binding	Pf00162	480964	PGK1	X	ENSCAFG00000017270.3	Carbon metabolism; Metabolic pathways; Biosynthesis of amino acids; Glycolysis / Gluconeogenesis			4	0	1
None	1239982241	fibronectin isoform X3 [Canis lupus familiaris]	0	FALSE	6.725	2	4	6	4	2372	261.4	5.81	16.29	4												0	0	1
IsMasterProteinCandidate	1418230430	phosphatidylethanolamine-binding protein 4 isoform X6 [Canis lupus dingo]	0	FALSE	12.566	22	4	7	4	230	26.1	6.39	24.32	4												0	0	1
IsMasterProtein	345799783	neutrophil collagenase [Canis lupus familiaris]	0	FALSE	12.891	9	4	6	4	476	54.2	6.34	17.7	4	cell differentiation;metabolic process		catalytic activity;metal ion binding	Pf00045, Pf00413, Pf01471, Pf07998, Pf13688	489429	MMP8	5	ENSCAFG00000023335.2		Matrix Metalloproteinases	Collagen degradation; Activation of Matrix Metalloproteinases; Neutrophil degranulation	8	0	1
IsMasterProtein	1239884102	phospholipase A2 inhibitor and Ly6/PLAUR domain-containing protein, partial [Canis lupus familiaris]	0	FALSE	13.323	16	4	4	4	237	25.2	8.48	11.68	4												0	0	1
IsMasterProtein	356461040	L-lactate dehydrogenase B chain [Canis lupus familiaris]	0	FALSE	26.436	17	5	9	4	334	36.6	6.05	28.29	5	metabolic process	cytoplasm	catalytic activity	Pf00056, Pf02866	477675	LDHB	27	ENSCAFG00000012195.4	Glycolysis / Gluconeogenesis; Pyruvate metabolism; Metabolic pathways; Propanoate metabolism; Cysteine and methionine metabolism; Glucagon signaling pathway			6	0	1
IsMasterProteinCandidate	1069415302	keratin, type II cytoskeletal 5 [Canis lupus familiaris]	0	FALSE	76.577	22	15	68	4	597	62.8	7.72	199.9	15												0	0	1
IsMasterProtein	1418221463	keratin, type II cytoskeletal 1 [Canis lupus dingo]	0	FALSE	36.54	11	9	27	4	619	63.7	7.84	79.16	9												0	1	1
None	1418313159	beta-enolase isoform X2 [Canis lupus dingo]	0	FALSE	31.614	14	4	16	4	434	47	7.72	67.13	4												0	0	1
IsMasterProtein	57088159	glutathione S-transferase Mu 3 isoform X2 [Canis lupus familiaris]	0	FALSE	15.868	26	5	8	4	226	26.9	7.12	23.25	5	metabolic process;response to stimulus	cytoplasm;nucleus	catalytic activity;protein binding	Pf00043, Pf02798	479911	GSTM3; LOC479911	6	ENSCAFG00000019809.3	Glutathione metabolism; Platinum drug resistance; Chemical carcinogenesis; Drug metabolism - cytochrome P450; Metabolism of xenobiotics by cytochrome P450		Glutathione conjugation	9	0	1
IsMasterProtein	1239883349	mammaglobin-B-like isoform X2 [Canis lupus familiaris]	0	FALSE	22.75	67	4	10	4	93	10.6	4.59	30.13	4												0	0	1
None	1418343257	fibronectin isoform X6 [Canis lupus dingo]	0	FALSE	6.725	2	4	6	4	2359	259.1	5.63	16.29	4												0	0	1
None	1432394929	Actin [Ancylostoma caninum]	0	FALSE	74.36	34	10	55	4	376	41.8	5.48	193.95	10												0	0	1
IsMasterProtein	124847	RecName: Full=Double-headed protease inhibitor, submandibular gland	0	FALSE	124.656	71	9	87	4	115	12.8	7.93	302.27	9	regulation of biological process	extracellular	enzyme regulator activity;protein binding	Pf00050, Pf07648								0	0	1
None	16607675	unnamed protein product [Canis lupus familiaris]	0	FALSE	61.247	21	6	54	4	375	41.3	7.37	218.14	6												0	0	1
IsMasterProtein	1418220639	neutrophil elastase [Canis lupus dingo]	0	FALSE	12.869	21	4	6	4	282	29.9	10.65	17.42	4												0	0	1
IsMasterProtein	158936956	protease inhibitor [Canis lupus familiaris]	0	FALSE	9.294	28	4	11	4	130	14.2	7.8	30.72	4	defense response;metabolic process;regulation of biological process;response to stimulus	extracellular;Golgi	catalytic activity;DNA binding;enzyme regulator activity;protein binding;RNA binding	Pf00095	100127207	SLPI	24	ENSCAFG00000028626.1			Neutrophil degranulation	3	0	1
IsMasterProtein	1418338550	keratin, type I cytoskeletal 15 [Canis lupus dingo]	0	FALSE	48.886	24	12	37	4	472	50.4	4.83	109.07	12												0	0	1
None	928134341	myosin-10 isoform X4 [Canis lupus familiaris]	0	FALSE	12.687	3	4	7	4	1986	230.1	5.57	23.1	4	metabolic process		catalytic activity;motor activity;nucleotide binding	Pf00063, Pf01576, Pf02736, Pf03961, Pf04111, Pf05911, Pf06637, Pf07888, Pf12128	479497	MYH10	5					0	0	1
None	1418312500	myosin-10 isoform X2 [Canis lupus dingo]	0	FALSE	12.687	3	4	7	4	1997	231.3	5.53	23.1	4												0	0	1
None	928182521	fibronectin isoform X1 [Canis lupus familiaris]	0	FALSE	6.725	2	4	6	4	2462	271.2	5.62	16.29	4	defense response;regulation of biological process;response to stimulus	extracellular	protein binding	Pf00039, Pf00040, Pf00041	403845	FN1	37					0	0	1
IsMasterProteinCandidate	70909945	zinc alpha-2-glycoprotein 1, partial [Canis lupus familiaris]	0	FALSE	13.466	28	4	6	4	173	20.2	4.88	16.64	4				Pf00129	479739	AZGP1	6					0	0	1
None	928158112	macrophage-capping protein isoform X2 [Canis lupus familiaris]	0	FALSE	17.512	12	4	8	4	300	32.9	5.85	23.39	4				Pf00626	483082	CAPG	17					0	0	1
IsMasterProteinCandidate	924183513	actin, cytoplasmic 1 [Canis lupus familiaris]	0	FALSE	83.849	38	11	59	4	375	41.7	5.48	209.81	11	cell organization and biogenesis	cytoplasm;cytoskeleton;cytosol;membrane;nucleus	DNA binding;nucleotide binding;protein binding	Pf00022	403580	ACTB	6	ENSCAFG00000016020.4	Apoptosis; Regulation of actin cytoskeleton; Leukocyte transendothelial migration; Adherens junction; Proteoglycans in cancer; Hippo signaling pathway; Phagosome; Salmonella infection; Dilated cardiomyopathy; Oxytocin signaling pathway; Rap1 signaling pathway; Bacterial invasion of epithelial cells; Viral myocarditis; Thyroid hormone signaling pathway; Tight junction; Influenza A; Hypertrophic ca…		EPH-ephrin mediated repulsion of cells; Cell-extracellular matrix interactions; Formation of annular gap junctions; EPHB-mediated forward signaling; RHO GTPases Activate Formins; UCH proteinases; Regulation of actin dynamics for phagocytic cup formation; DNA Damage Recognition in GG-NER; VEGFA-VEGFR2 Pathway; Interaction between L1 and Ankyrins; RHO GTPases Activate WASPs and WAVEs; B-WICH comple…	63	0	1
IsMasterProteinCandidate	75062693	RecName: Full=Keratin, type II cytoskeletal 1; AltName: Full=Cytokeratin-1; Short=CK-1; AltName: Full=Epithelial keratin-1; AltName: Full=Keratin-1; Short=K1; AltName: Full=Type-II keratin Kb1	0	FALSE	36.54	11	9	27	4	619	63.8	7.84	79.16	9		membrane	catalytic activity;motor activity;structural molecule activity	Pf00038, Pf01576, Pf03961, Pf12128, Pf13166, Pf13514	444857	KRT1	27					0	0	1
IsMasterProtein	73959451	zymogen granule protein 16 homolog B [Canis lupus familiaris]	0	FALSE	67.18	52	4	47	4	161	17.6	6.25	204.07	4				Pf01419	490055	ZG16B	6					0	0	1
IsMasterProteinCandidate	1418501824	rab GDP dissociation inhibitor beta isoform X3 [Canis lupus dingo]	0	FALSE	24.669	16	6	19	4	445	50.6	7.56	52.72	6												0	0	1
None	928182523	fibronectin isoform X10 [Canis lupus familiaris]	0	FALSE	6.725	2	4	6	4	2252	248.2	5.73	16.29	4	defense response;regulation of biological process;response to stimulus	extracellular	protein binding	Pf00039, Pf00040, Pf00041	403845	FN1	37					0	0	1
IsMasterProtein	1418202784	peptidyl-prolyl cis-trans isomerase A isoform X1 [Canis lupus dingo]	0	FALSE	16.881	26	4	13	4	164	17.9	8.16	32.28	4												0	0	1
IsMasterProtein	1418221469	keratin, type II cytoskeletal 5 [Canis lupus dingo]	0	FALSE	76.577	22	15	68	4	601	63.1	7.72	199.9	15												0	6	1
IsMasterProtein	560879429	zinc-alpha-2-glycoprotein precursor [Canis lupus familiaris]	0	FALSE	13.466	16	4	6	4	315	35.8	4.92	16.64	4	response to stimulus	extracellular;membrane;nucleus		Pf00129, Pf07654	479739	AZGP1	6	ENSCAFG00000014889.3			Miscellaneous transport and binding events	2	0	1
None	1418343251	fibronectin isoform X3 [Canis lupus dingo]	0	FALSE	6.725	2	4	6	4	2389	262.5	5.94	16.29	4												0	0	1
IsMasterProteinCandidate	1418510230	ceruloplasmin isoform X4 [Canis lupus dingo]	0	FALSE	11.597	4	4	7	4	1063	122.3	6.58	18.84	4												0	0	1
IsMasterProtein	1418202110	actin-related protein 3 [Canis lupus dingo]	0	FALSE	11.386	11	4	7	4	418	47.3	5.88	19.82	4												0	0	1
None	1239982239	fibronectin isoform X2 [Canis lupus familiaris]	0	FALSE	6.725	2	4	6	4	2437	268.5	5.66	16.29	4												0	0	1
None	103484123	globin, partial [Canis lupus familiaris]	0	FALSE	37.663	73	4	39	4	55	6.1	9.25	149.76	4	transport		metal ion binding;transporter activity	Pf00042	476825	HBD; LOC476825	21					0	0	1
IsMasterProtein	1418307161	14-3-3 protein gamma [Canis lupus dingo]	0	FALSE	31.756	34	7	20	4	247	28.3	4.89	58.4	7												0	0	1
IsMasterProteinCandidate	924442847	actin, cytoplasmic 2 [Canis lupus familiaris]	0	FALSE	83.849	38	11	59	4	375	41.7	5.38	209.81	11				Pf00022	475923	ACTG1	9		Platelet activation; Regulation of actin cytoskeleton; Apoptosis; Leukocyte transendothelial migration; Salmonella infection; Dilated cardiomyopathy; Oxytocin signaling pathway; Viral myocarditis; Thyroid hormone signaling pathway; Hypertrophic cardiomyopathy (HCM); Focal adhesion; Arrhythmogenic right ventricular cardiomyopathy (ARVC); Adherens junction; Hippo signaling pathway; Proteoglycans in…			20	0	1
None	1418267412	14-3-3 protein epsilon isoform X1 [Canis lupus dingo]	0	FALSE	25.302	25	6	19	4	262	30	4.72	51.74	6												0	0	1
IsMasterProtein	1418507526	serine protease inhibitor Kazal-type 5 [Canis lupus dingo]	0	FALSE	11.239	6	4	9	4	1063	120.7	7.91	24.09	4												0	0	1
None	1432376720	Actin [Ancylostoma caninum]	0	FALSE	60.336	32	8	44	4	332	37.3	5.55	153.49	8												0	0	1
IsMasterProteinCandidate	1239928273	thioredoxin-like isoform X2 [Canis lupus familiaris]	0	FALSE	20.216	20	4	20	4	162	18.3	6.73	67.14	4												0	0	1
IsMasterProteinCandidate	1418510226	ceruloplasmin isoform X2 [Canis lupus dingo]	0	FALSE	11.597	4	4	7	4	1071	123.3	6.83	18.84	4												0	0	1
IsMasterProtein	1418301814	guanine deaminase [Canis lupus dingo]	0	FALSE	8.979	12	4	5	4	454	50.7	5.81	13.89	4												0	0	1
IsMasterProteinCandidate	1418510228	ceruloplasmin isoform X3 [Canis lupus dingo]	0	FALSE	11.597	4	4	7	4	1065	122.6	6.54	18.84	4												0	0	1
IsMasterProtein	1418336465	fibrinogen beta chain [Canis lupus dingo]	0	FALSE	16.505	11	4	8	4	495	56.3	7.56	21.16	4												0	0	1
IsMasterProteinCandidate	1418299581	L-lactate dehydrogenase B chain-like [Canis lupus dingo]	0	FALSE	26.436	17	5	9	4	328	35.9	6.18	28.29	5												0	0	1
IsMasterProteinCandidate	70794744	serine protease inhibitor Kazal-type 5 precursor [Canis lupus familiaris]	0	FALSE	11.239	6	4	9	4	1063	120.7	7.91	24.09	4	cell differentiation;metabolic process;regulation of biological process	cytoplasm;cytosol;endoplasmic reticulum;extracellular;membrane	catalytic activity;enzyme regulator activity;protein binding	Pf00050, Pf07648	478055	SPINK5	2					0	0	1
IsMasterProtein	1418259105	protein disulfide-isomerase A3 [Canis lupus dingo]	0	FALSE	19.687	9	4	11	4	505	56.7	6.13	33.52	4												0	0	1
IsMasterProtein	928174762	fatty acid-binding protein, epidermal [Canis lupus familiaris]	0	FALSE	14.59	48	4	6	4	98	11	5.24	19.54	4					106557533	LOC106557533	27					0	0	1
IsMasterProtein	545500782	actin, cytoplasmic 1 isoform X1 [Canis lupus familiaris]	0	FALSE	83.849	36	11	59	4	405	44.8	5.49	209.81	11	cell organization and biogenesis	cytoskeleton;cytosol;membrane;nucleus	DNA binding;nucleotide binding;protein binding	Pf00022	403580	ACTB	6					0	11	1
None	50978926	rab GDP dissociation inhibitor beta [Canis lupus familiaris]	0	FALSE	19.086	13	5	9	4	445	50.3	6.47	24.35	5	metabolic process;regulation of biological process;response to stimulus;transport	cytoplasm;membrane	catalytic activity;enzyme regulator activity	Pf00996	403818	GDI2	2					0	0	1
None	1418343265	fibronectin isoform X10 [Canis lupus dingo]	0	FALSE	6.725	2	4	6	4	2269	249.3	5.86	16.29	4												0	0	1
IsMasterProtein	1418218016	leucine-rich alpha-2-glycoprotein [Canis lupus dingo]	0	FALSE	10.087	13	4	7	4	354	39	6.65	20.94	4												0	0	1
None	1418312506	myosin-10 isoform X5 [Canis lupus dingo]	0	FALSE	12.687	3	4	7	4	1976	229	5.54	23.1	4												0	0	1
IsMasterProtein	1418304786	ly6/PLAUR domain-containing protein 3 [Canis lupus dingo]	0	FALSE	17.515	14	4	14	4	348	36.2	7.91	38.64	4												0	0	1
None	1418343249	fibronectin isoform X2 [Canis lupus dingo]	0	FALSE	6.725	2	4	6	4	2454	269.6	5.76	16.29	4												0	0	1
IsMasterProteinCandidate	1418501822	rab GDP dissociation inhibitor beta isoform X2 [Canis lupus dingo]	0	FALSE	24.669	16	6	19	4	445	50.4	6.71	52.72	6												0	0	1
IsMasterProtein	1239891563	double-headed protease inhibitor, submandibular gland [Canis lupus familiaris]	0	FALSE	148.148	66	9	133	4	143	15.7	8.22	473.08	9												0	9	1
IsMasterProteinCandidate	1418248118	actin, cytoplasmic 2 [Canis lupus dingo]	0	FALSE	83.849	38	11	59	4	375	41.8	5.48	209.81	11												0	0	1
IsMasterProtein	1418294943	peroxiredoxin-1 [Canis lupus dingo]	0	FALSE	15.678	24	5	12	4	199	22.1	8.13	33.94	5												0	1	1
IsMasterProteinCandidate	73948247	ly6/PLAUR domain-containing protein 3 [Canis lupus familiaris]	0	FALSE	17.515	14	4	14	4	348	36.2	7.91	38.64	4				Pf00021	484471	LYPD3	1	ENSCAFG00000004761.4			Post-translational modification: synthesis of GPI-anchored proteins	3	0	1
None	1418343247	fibronectin isoform X1 [Canis lupus dingo]	0	FALSE	6.725	2	4	6	4	2479	272.3	5.71	16.29	4												0	0	1
IsMasterProteinCandidate	1418230432	phosphatidylethanolamine-binding protein 4 isoform X1 [Canis lupus dingo]	0	FALSE	12.566	23	4	7	4	221	25.1	6.39	24.32	4												0	0	1
IsMasterProteinCandidate	1418230428	phosphatidylethanolamine-binding protein 4 isoform X5 [Canis lupus dingo]	0	FALSE	12.566	22	4	7	4	237	26.9	6.4	24.32	4												0	0	1
None	1418312512	myosin-10 isoform X6 [Canis lupus dingo]	0	FALSE	12.687	3	4	7	4	2007	232.5	5.55	23.1	4												0	0	1
IsMasterProtein	1418510222	ceruloplasmin isoform X1 [Canis lupus dingo]	0	FALSE	11.597	4	4	7	4	1094	125.9	6.7	18.84	4												0	0	1
None	1418273448	L-lactate dehydrogenase B chain-like [Canis lupus dingo]	0	FALSE	21.489	14	4	7	3	329	36.1	6.54	21.71	4												0	0	1
IsMasterProtein	57092971	malate dehydrogenase, cytoplasmic [Canis lupus familiaris]	0	FALSE	8.854	10	3	6	3	334	36.4	6.92	12.61	3	metabolic process		catalytic activity	Pf00056, Pf02866	474614	MDH1	10		Carbon metabolism; Metabolic pathways; Cysteine and methionine metabolism; Proximal tubule bicarbonate reclamation; Pyruvate metabolism; Glyoxylate and dicarboxylate metabolism; Citrate cycle (TCA cycle)			7	0	1
IsMasterProtein	1418304784	CD177 antigen [Canis lupus dingo]	0	FALSE	10.736	7	3	8	3	411	44.1	6.95	21.7	3												0	0	1
IsMasterProteinCandidate	1418311328	ubiquitin [Canis lupus dingo]	0	FALSE	28.932	44	3	34	3	77	8.7	8.16	115.67	3												0	0	1
IsMasterProteinCandidate	545487024	alpha-1B-glycoprotein [Canis lupus familiaris]	0	FALSE	9.608	7	3	7	3	564	61.3	6.21	20.86	3			protein binding	Pf13895, Pf13927	484230	A1BG; ZNF837	1					0	0	1
IsMasterProtein	1418511026	uridine phosphorylase 1 [Canis lupus dingo]	0	FALSE	9.544	9	3	5	3	426	45.4	7.8	15.19	3												0	0	1
None	1418230422	phosphatidylethanolamine-binding protein 4 isoform X2 [Canis lupus dingo]	0	FALSE	10.561	21	3	6	3	189	21.2	4.61	21.25	3												0	0	1
None	345790559	phosphatidylethanolamine-binding protein 4 isoform X6 [Canis lupus familiaris]	0	FALSE	7.46	13	3	6	3	230	26.2	6.68	20.53	3				Pf01161	608950	PEBP4	25					0	0	1
IsMasterProtein	1418515459	kininogen-1 isoform X1 [Canis lupus dingo]	0	FALSE	10.594	5	3	3	3	650	72.8	6.64	8.68	3												0	0	1
IsMasterProtein	1418221668	keratin, type II cytoskeletal 2 oral-like [Canis lupus dingo]	0	FALSE	42.642	14	12	42	3	662	67.7	8.47	123.52	12												0	1	1
IsMasterProteinCandidate	345805399	keratin, type I cytoskeletal 24 [Canis lupus familiaris]	0	FALSE	11.026	9	5	9	3	541	56.4	4.91	23.2	5			structural molecule activity	Pf00038	491009	KRT24	9	ENSCAFG00000016017.3			Formation of the cornified envelope	3	0	1
IsMasterProtein	195546936	WD repeat-containing protein 1 [Canis lupus familiaris]	0	FALSE	8.231	4	3	3	3	606	66.3	6.62	8.72	3	cell differentiation;cell organization and biogenesis;cellular component movement;metabolic process;regulation of biological process	cytoskeleton;cytosol	protein binding	Pf00400, Pf04762, Pf08662, Pf14783	611070	WDR1	3	ENSCAFG00000015524.3			Platelet degranulation	4	0	1
IsMasterProteinCandidate	924442944	heat shock protein beta-1 [Canis lupus familiaris]	0	FALSE	9.761	17	3	7	3	206	22.8	6.7	20.68	3	metabolic process;regulation of biological process;response to stimulus	cytoplasm;membrane;nucleus	enzyme regulator activity;protein binding;RNA binding	Pf00011	403979	HSPB1	6	ENSCAFG00000013544.4	MAPK signaling pathway; Epstein-Barr virus infection; Amoebiasis; VEGF signaling pathway	MAPK signaling pathway; FAS pathway and Stress induction of HSP regulation; p38 MAPK Signaling Pathway	MAPK6/MAPK4 signaling; VEGFA-VEGFR2 Pathway; AUF1 (hnRNP D0) binds and destabilizes mRNA	16	0	1
IsMasterProtein	1239929974	glutathione S-transferase A4-like [Canis lupus familiaris]	0	FALSE	7.955	14	3	5	3	222	25.5	6.81	14.39	3												0	0	1
IsMasterProteinCandidate	1239922056	myosin light polypeptide 6 isoform X3 [Canis lupus familiaris]	0	FALSE	11.57	28	3	6	3	116	12.9	4.87	16.4	3												0	0	1
IsMasterProteinCandidate	545511022	puromycin-sensitive aminopeptidase isoform X1 [Canis lupus familiaris]	0	FALSE	7.722	4	3	6	3	860	96.9	5.53	17.25	3	metabolic process;response to stimulus	cytoplasm;cytosol	catalytic activity;metal ion binding	Pf01433, Pf11838, Pf13485	480538	NPEPPS	9	ENSCAFG00000016644.3			Antigen processing: Ubiquitination & Proteasome degradation	4	0	1
None	494395	Chain C, Myeloperoxidase	0	FALSE	16.137	8	3	8	3	466	53.1	9.26	28.19	3				Pf03098								0	0	1
IsMasterProtein	1418222965	proteasome subunit alpha type-1 [Canis lupus dingo]	0	FALSE	6.595	8	3	4	3	362	40.1	9.01	10.05	3												0	0	1
IsMasterProteinCandidate	545504019	desmoglein-1 isoform X1 [Canis lupus familiaris]	0	FALSE	10.019	4	3	4	3	1063	114.5	4.93	13.06	3	regulation of biological process	membrane	metal ion binding;protein binding	Pf00028, Pf01049	403401	DSG1	7	ENSCAFG00000018064.4			Apoptotic cleavage of cell adhesion proteins; Formation of the cornified envelope; Neutrophil degranulation	11	0	1
IsMasterProtein	1418309542	coactosin-like protein [Canis lupus dingo]	0	FALSE	5.946	19	3	6	3	142	16	5.1	16.79	3												0	0	1
IsMasterProtein	1418252030	14-3-3 protein beta/alpha [Canis lupus dingo]	0	FALSE	36.65	30	7	29	3	244	27.8	4.83	88.89	7												0	0	1
None	1239962001	phosphatidylethanolamine-binding protein 4 isoform X5 [Canis lupus familiaris]	0	FALSE	7.46	12	3	6	3	237	27	6.68	20.53	3												0	0	1
None	1239883019	peptidyl-prolyl cis-trans isomerase A [Canis lupus familiaris]	0	FALSE	13.255	14	3	11	3	239	26	10.23	25.85	3												0	0	1
None	1239957836	ceruloplasmin isoform X2 [Canis lupus familiaris]	0	FALSE	9.259	3	3	6	3	1071	123.2	6.89	16.4	3												0	0	1
IsMasterProteinCandidate	928128987	F-actin-capping protein subunit beta isoform X2 [Canis lupus familiaris]	0	FALSE	5.833	11	3	5	3	282	31.8	5.29	11.2	3	cell organization and biogenesis;regulation of biological process			Pf01115	478209	CAPZB	2					0	0	1
None	1239971230	fatty acid-binding protein, epidermal isoform X2 [Canis lupus familiaris]	0	FALSE	11.744	24	3	4	3	141	15.9	7.12	14.31	3												0	0	1
IsMasterProteinCandidate	1239965760	keratin, type II cytoskeletal 2 oral isoform X1 [Canis lupus familiaris]	0	FALSE	42.642	14	12	42	3	654	67	8.47	123.52	12												0	0	1
IsMasterProteinCandidate	1418312167	polyubiquitin-B [Canis lupus dingo]	0	FALSE	28.932	45	3	34	3	305	34.3	7.47	115.67	3												0	0	1
IsMasterProteinCandidate	928180958	LOW QUALITY PROTEIN: uncharacterized protein LOC488306 [Canis lupus familiaris]	0	FALSE	15.038	20	4	14	3	331	36.6	11.14	42.3	4			DNA binding	Pf00125	488306	LOC488306	35		Systemic lupus erythematosus; Alcoholism; Transcriptional misregulation in cancer			3	0	1
IsMasterProtein	1418200086	mucin-4 [Canis lupus dingo]	0	FALSE	6.464	3	3	4	3	1220	135.7	8.12	11.94	3												0	0	1
IsMasterProtein	1418314253	desmoglein-1 [Canis lupus dingo]	0	FALSE	10.019	4	3	4	3	1063	114.6	4.92	13.06	3												0	0	1
None	159794950	Chain G, Endoplasmin	0	FALSE	9.344	8	3	5	3	450	52.4	6.67	13.44	3	metabolic process;response to stimulus		nucleotide binding;protein binding	Pf00183								0	0	1
None	1418327082	L-lactate dehydrogenase B chain-like [Canis lupus dingo]	0	FALSE	24.504	14	4	8	3	333	36.6	6.65	25.48	4												0	0	1
None	1239986810	fatty acid-binding protein, epidermal [Canis lupus familiaris]	0	FALSE	11.744	26	3	4	3	130	14.4	4.93	14.31	3												0	0	1
IsMasterProteinCandidate	5822852	ubiquitin, partial [Canis lupus familiaris]	0	FALSE	28.932	27	3	34	3	128	14.7	9.83	115.67	3	metabolic process	cytoplasm;cytosol;endoplasmic reticulum;membrane;nucleus;ribosome	protein binding;structural molecule activity	Pf00240, Pf01020, Pf11976, Pf13019, Pf13881, Pf14560	403722	UBA52	20	ENSCAFG00000014723.3	Ribosome	DNA Replication	Regulation of FZD by ubiquitination; MAPK6/MAPK4 signaling; Neddylation; Ub-specific processing proteases; Hedgehog ligand biogenesis; Translesion Synthesis by POLH; Formation of TC-NER Pre-Incision Complex; Josephin domain DUBs; Cargo recognition for clathrin-mediated endocytosis; Degradation of AXIN; Degradation of DVL; FCERI mediated NF-kB activation; Separation of Sister Chromatids; Regulatio…	276	0	1
IsMasterProteinCandidate	1239911065	peroxiredoxin-6 [Canis lupus familiaris]	0	FALSE	12.461	24	3	13	3	157	17.6	5.43	46.54	3												0	0	1
IsMasterProtein	345797882	transgelin-2 [Canis lupus familiaris]	0	FALSE	12.517	22	3	4	3	199	22.4	8.25	12.77	3	cell differentiation		protein binding	Pf00307, Pf00402	610210	TAGLN2	38	ENSCAFG00000011821.3			Platelet degranulation	4	0	1
IsMasterProtein	1239912330	protein S100-A6 [Canis lupus familiaris]	0	FALSE	7.617	24	3	17	3	90	10	5.48	46.66	3												0	0	1
IsMasterProteinCandidate	954240729	Polyubiquitin-C [Trichinella murrelli]	0	FALSE	28.932	38	3	34	3	491	55.2	6.61	115.67	3			protein binding	Pf00240, Pf11976, Pf13019, Pf13881, Pf14560								0	0	1
None	4868451	type IV collagenase MMP-9, partial [Canis lupus familiaris]	0	FALSE	13.882	19	3	8	3	149	17	6.32	24.99	3	cellular component movement;metabolic process		catalytic activity;metal ion binding	Pf00413	403885	MMP9	24			Matrix Metalloproteinases		1	0	1
IsMasterProteinCandidate	4101628	desmoglein-1 precursor [Canis lupus familiaris]	0	FALSE	10.019	4	3	4	3	1054	113.8	4.97	13.06	3		membrane	metal ion binding	Pf00028, Pf01049	403401	DSG1	7		Staphylococcus aureus infection			1	0	1
IsMasterProteinCandidate	954249360	Polyubiquitin-B [Trichinella murrelli]	0	FALSE	28.932	45	3	34	3	305	34.4	7.53	115.67	3			protein binding	Pf00240, Pf11976, Pf13019, Pf13881, Pf14560								0	0	1
IsMasterProteinCandidate	345792424	alpha-2-macroglobulin [Canis lupus familiaris]	0	FALSE	15.162	3	3	5	3	1475	165.1	6.71	15.75	3	cell differentiation;regulation of biological process	extracellular	enzyme regulator activity;protein binding	Pf00207, Pf01835, Pf07677, Pf07678, Pf07703, Pf10569, Pf11974, Pf13249	477699	A2M; LOC477699	27	ENSCAFG00000025567.2	Complement and coagulation cascades		Rho GTPase cycle; Platelet degranulation ; Degradation of the extracellular matrix; HDL assembly; Intrinsic Pathway of Fibrin Clot Formation	16	0	1
IsMasterProteinCandidate	1418337651	puromycin-sensitive aminopeptidase isoform X2 [Canis lupus dingo]	0	FALSE	7.722	3	3	6	3	912	102.7	5.71	17.25	3												0	0	1
IsMasterProteinCandidate	1418204605	proteasome subunit alpha type-1 [Canis lupus dingo]	0	FALSE	6.595	11	3	4	3	263	29.5	6.8	10.05	3												0	0	1
None	1418303522	kallikrein-1-like isoform X1 [Canis lupus dingo]	0	FALSE	29.641	16	3	27	3	218	24.1	5.06	97.81	3												0	0	1
None	1239971232	fatty acid-binding protein, epidermal isoform X3 [Canis lupus familiaris]	0	FALSE	11.744	30	3	4	3	112	12.4	6.1	14.31	3												0	0	1
IsMasterProteinCandidate	624685	heat-shock protein [Canis lupus familiaris]	0	FALSE	9.761	17	3	7	3	209	22.9	6.7	20.68	3	metabolic process;regulation of biological process	cytoplasm;cytoskeleton;nucleus	protein binding	Pf00011	403979	HSPB1	6			MAPK signaling pathway; FAS pathway and Stress induction of HSP regulation; p38 MAPK Signaling Pathway		3	0	1
IsMasterProteinCandidate	1418260846	polyubiquitin-C [Canis lupus dingo]	0	FALSE	28.932	45	3	34	3	685	77	7.66	115.67	3												0	0	1
IsMasterProtein	56749085	RecName: Full=Heat shock 70 kDa protein 1	0	FALSE	20.029	13	9	18	3	641	70	5.66	38.94	9	cell organization and biogenesis;metabolic process;regulation of biological process	cytoplasm;cytoskeleton;nucleus	nucleotide binding	Pf00012, Pf06723	403612	HSP70; LOC102155697	12		Endocytosis; Spliceosome; Longevity regulating pathway - multiple species; Toxoplasmosis; Legionellosis; Estrogen signaling pathway; MAPK signaling pathway; Epstein-Barr virus infection; Influenza A; Measles; Antigen processing and presentation; Protein processing in endoplasmic reticulum			12	1	1
IsMasterProteinCandidate	1418308718	cadherin-1 [Canis lupus dingo]	0	FALSE	6.34	3	3	4	3	884	97.6	4.79	10.82	3												0	0	1
IsMasterProteinCandidate	1239976879	mucin-4 [Canis lupus familiaris]	0	FALSE	6.464	3	3	4	3	1182	131.6	7.85	11.94	3												0	0	1
IsMasterProteinCandidate	954240726	Polyubiquitin-C [Trichinella murrelli]	0	FALSE	28.932	37	3	34	3	596	66.9	6.71	115.67	3			protein binding	Pf00240, Pf11976, Pf13019, Pf13881, Pf14560								0	0	1
IsMasterProteinCandidate	928181068	uncharacterized protein LOC100856160 [Canis lupus familiaris]	0	FALSE	15.038	18	4	14	3	207	23	10.83	42.3	4			DNA binding	Pf00125, Pf15630	100856160	LOC100856160	35					0	0	1
IsMasterProtein	1418213116	14-3-3 protein theta [Canis lupus dingo]	0	FALSE	37.983	31	7	33	3	245	27.7	4.78	106.47	7												0	0	1
IsMasterProtein	1418503443	cystatin-M [Canis lupus dingo]	0	FALSE	16.948	26	3	7	3	149	16.1	8.6	26.36	3												0	0	1
None	1239961999	phosphatidylethanolamine-binding protein 4 isoform X4 [Canis lupus familiaris]	0	FALSE	7.46	12	3	6	3	247	28.2	7.01	20.53	3												0	0	1
None	1239971228	fatty acid-binding protein, epidermal isoform X1 [Canis lupus familiaris]	0	FALSE	11.744	21	3	4	3	165	17.3	7.72	14.31	3												0	0	1
IsMasterProteinCandidate	345796419	kininogen-1 isoform X1 [Canis lupus familiaris]	0	FALSE	10.594	5	3	3	3	650	72.8	6.64	8.68	3			enzyme regulator activity	Pf00031	478666	KNG1	34		Complement and coagulation cascades	ACE Inhibitor Pathway		2	0	1
IsMasterProteinCandidate	1418253487	uncharacterized protein LOC112674397 isoform X2 [Canis lupus dingo]	0	FALSE	15.038	20	4	14	3	325	36.1	11.47	42.3	4												0	0	1
IsMasterProtein	1418338716	keratin, type I cytoskeletal 14 [Canis lupus dingo]	0	FALSE	24.411	16	8	19	3	482	52.3	5.16	50.49	8												0	0	1
IsMasterProtein	74003556	fetuin-B [Canis lupus familiaris]	0	FALSE	9.925	9	3	6	3	385	42.3	5.92	14.96	3	regulation of biological process	extracellular	enzyme regulator activity	Pf00031	478665	FETUB	34	ENSCAFG00000013591.3				0	0	1
IsMasterProteinCandidate	945179	CE1 [Canis lupus familiaris]	0	FALSE	10.253	21	3	6	3	149	16	8.02	17.66	3	metabolic process;transport	endoplasmic reticulum;extracellular;vacuole		Pf02221	403920	NPC2	8					0	0	1
IsMasterProtein	345792633	phosphoglycerate mutase 1 [Canis lupus familiaris]	0	FALSE	37.46	28	5	14	3	254	28.8	7.18	52.3	5	metabolic process;regulation of biological process	cytoplasm;cytosol;membrane	catalytic activity;protein binding	Pf00300	477786	PGAM1	28	ENSCAFG00000009062.3	Biosynthesis of amino acids; Glycolysis / Gluconeogenesis; Central carbon metabolism in cancer; Metabolic pathways; Glycine, serine and threonine metabolism; Carbon metabolism; Glucagon signaling pathway			7	2	1
None	164499359	secretory leukocyte peptidase inhibitor, partial [Canis lupus familiaris]	0	FALSE	7.781	45	3	8	3	64	7	8.27	23.51	3	regulation of biological process	extracellular	enzyme regulator activity	Pf00095	100127207	SLPI	24					0	0	1
None	928186547	deleted in malignant brain tumors 1 protein-like, partial [Canis lupus familiaris]	0	FALSE	38.688	35	3	15	3	432	46.3	5.41	66.74	3		membrane	receptor activity	Pf00530, Pf15494	610335	LOC610335						0	0	1
IsMasterProtein	1418316704	peroxiredoxin-6 [Canis lupus dingo]	0	FALSE	12.461	17	3	13	3	224	24.9	6.01	46.54	3												0	0	1
IsMasterProteinCandidate	1418515461	kininogen-1 isoform X2 [Canis lupus dingo]	0	FALSE	10.594	8	3	3	3	429	48.3	5.78	8.68	3												0	0	1
IsMasterProtein	550600200	RecName: Full=Cadherin-1; AltName: Full=Epithelial cadherin; Short=E-cadherin; AltName: Full=Uvomorulin; AltName: CD_antigen=CD324; Contains: RecName: Full=E-Cad/CTF1; Contains: RecName: Full=E-Cad/CTF2; Contains: RecName: Full=E-Cad/CTF3; Flags: Precursor	0	FALSE	6.34	3	3	4	3	885	97.7	4.81	10.82	3	cell organization and biogenesis;regulation of biological process;response to stimulus	cytoskeleton;endosome;Golgi;membrane	metal ion binding;protein binding	Pf00028, Pf01049, Pf08758	442858	CDH1	5	ENSCAFG00000020305.4	Cell adhesion molecules (CAMs); Bladder cancer; Endometrial cancer; Adherens junction; Bacterial invasion of epithelial cells; Melanoma; Rap1 signaling pathway; Pathways in cancer; Thyroid cancer; Hippo signaling pathway	Cell cycle	Degradation of the extracellular matrix; Integrin cell surface interactions; Apoptotic cleavage of cell adhesion proteins; RHO GTPases activate IQGAPs; Adherens junctions interactions	27	0	1
IsMasterProtein	57090217	heat shock-related 70 kDa protein 2 [Canis lupus familiaris]	0	FALSE	20.811	12	8	19	3	637	69.8	5.67	47.96	8	cell organization and biogenesis;response to stimulus		nucleotide binding	Pf00012, Pf06723	480355	HSPA2	8	ENSCAFG00000016031.2	Legionellosis; Estrogen signaling pathway; Spliceosome; MAPK signaling pathway; Epstein-Barr virus infection; Influenza A; Measles; Antigen processing and presentation; Protein processing in endoplasmic reticulum; Endocytosis; Longevity regulating pathway - multiple species; Toxoplasmosis			12	0	1
IsMasterProtein	1239979503	LOW QUALITY PROTEIN: uncharacterized protein LOC106558262 [Canis lupus familiaris]	0	FALSE	15.038	9	4	14	3	525	58.2	10.86	42.3	4												0	1	1
None	1239957839	ceruloplasmin isoform X4 [Canis lupus familiaris]	0	FALSE	9.259	3	3	6	3	1063	122.2	6.64	16.4	3												0	0	1
IsMasterProteinCandidate	954240734	Polyubiquitin [Trichinella murrelli]	0	FALSE	28.932	36	3	34	3	383	43.1	6.74	115.67	3			protein binding	Pf00240, Pf11976, Pf13019, Pf13881, Pf14560								0	0	1
None	1418319535	L-lactate dehydrogenase B chain-like [Canis lupus dingo]	0	FALSE	21.489	14	4	7	3	334	36.6	6.55	21.71	4												0	0	1
IsMasterProtein	356582340	ubiquitin-40S ribosomal protein S27a [Canis lupus familiaris]	0	FALSE	28.932	22	3	34	3	156	18	9.64	115.67	3	metabolic process	cytoplasm;membrane;nucleus;ribosome	protein binding;RNA binding;structural molecule activity	Pf00240, Pf01599, Pf11976, Pf13019, Pf13881, Pf14560	474599	RPS27A	10	ENSCAFG00000023471.2	Ribosome		Regulation of FZD by ubiquitination; MAPK6/MAPK4 signaling; Neddylation; Ub-specific processing proteases; Hedgehog ligand biogenesis; Translesion Synthesis by POLH; Formation of TC-NER Pre-Incision Complex; Josephin domain DUBs; Cargo recognition for clathrin-mediated endocytosis; Degradation of AXIN; Degradation of DVL; FCERI mediated NF-kB activation; Separation of Sister Chromatids; Regulatio…	279	0	1
None	1432394930	Actin [Ancylostoma caninum]	0	FALSE	57.686	26	8	46	3	376	41.8	5.48	156.32	8												0	0	1
IsMasterProteinCandidate	1418253569	uncharacterized protein LOC112674463 [Canis lupus dingo]	0	FALSE	15.038	18	4	14	3	207	23	10.92	42.3	4												0	0	1
IsMasterProteinCandidate	954238549	Polyubiquitin, partial [Trichinella murrelli]	0	FALSE	28.932	42	3	34	3	573	64.2	8.5	115.67	3			protein binding	Pf00240, Pf11976, Pf13019, Pf13881, Pf14560								0	0	1
None	928167527	ceruloplasmin isoform X1 [Canis lupus familiaris]	0	FALSE	9.259	3	3	6	3	1094	125.8	6.76	16.4	3	metabolic process		catalytic activity;metal ion binding	Pf00394, Pf07731, Pf07732	442963	CP	23		Porphyrin and chlorophyll metabolism			1	0	1
None	1418253529	histone H4-like [Canis lupus dingo]	0	FALSE	13.645	21	3	12	3	131	14.3	11.21	37.26	3												0	0	1
IsMasterProtein	1418258110	annexin A2 [Canis lupus dingo]	0	FALSE	6.538	9	3	6	3	339	38.6	7.31	15.51	3												0	0	1
IsMasterProteinCandidate	1418292151	glutathione S-transferase A4-like [Canis lupus dingo]	0	FALSE	7.955	14	3	5	3	222	25.5	6.81	14.39	3												0	0	1
IsMasterProteinCandidate	1391723726	protein S100-A4 isoform 1 [Canis lupus familiaris]	0	FALSE	8.137	25	3	8	3	101	11.8	6.13	21.2	3												0	0	1
None	1418267418	14-3-3 protein epsilon isoform X4 [Canis lupus dingo]	0	FALSE	22.866	22	5	18	3	267	30.3	4.82	49.53	5												0	0	1
IsMasterProteinCandidate	345776590	myosin light polypeptide 6 isoform X1 [Canis lupus familiaris]	0	FALSE	11.57	22	3	6	3	151	17	4.55	16.4	3			metal ion binding	Pf00036, Pf13405, Pf13499	607030	MYL6	10		Oxytocin signaling pathway; Vascular smooth muscle contraction			2	0	1
IsMasterProteinCandidate	1239902229	polyubiquitin-B [Canis lupus familiaris]	0	FALSE	28.932	45	3	34	3	229	25.7	7.43	115.67	3												0	0	1
IsMasterProtein	73948372	F-box only protein 50 [Canis lupus familiaris]	0	FALSE	10.371	11	3	6	3	265	29.9	5.52	16.2	3				Pf04300	612546	NCCRP1	1					0	0	1
IsMasterProtein	1418269617	myosin light polypeptide 6 isoform X2 [Canis lupus dingo]	0	FALSE	11.57	22	3	6	3	151	16.9	4.65	16.4	3												0	0	1
None	1535091793	unnamed protein product [Toxocara canis]	0	FALSE	76.523	33	10	56	3	376	41.8	5.48	191.81	10												0	0	1
IsMasterProteinCandidate	954240728	Polyubiquitin-C [Trichinella murrelli]	0	FALSE	28.932	37	3	34	3	919	103.2	7.17	115.67	3			protein binding	Pf00240, Pf11976, Pf13019, Pf13881, Pf14560								0	0	1
None	1239955652	L-lactate dehydrogenase A chain-like isoform X1 [Canis lupus familiaris]	0	FALSE	15.712	9	3	7	3	332	36.5	7.74	24.26	3												0	0	1
None	305657831	metavinculin variant, partial [Canis lupus familiaris]	0	FALSE	7.882	4	3	5	3	641	69.8	6.2	13.32	3		cytoskeleton	protein binding;structural molecule activity	Pf01044	479252	VCL	4					0	0	1
None	1418267416	14-3-3 protein epsilon isoform X3 [Canis lupus dingo]	0	FALSE	22.866	26	5	18	3	224	25.4	4.98	49.53	5												0	0	1
IsMasterProteinCandidate	954240727	Polyubiquitin-A [Trichinella murrelli]	0	FALSE	28.932	36	3	34	3	757	84.9	7.09	115.67	3			protein binding	Pf00240, Pf11976, Pf13019, Pf13881, Pf14560								0	0	1
None	954256789	Actin-5C [Trichinella murrelli]	0	FALSE	76.523	33	10	56	3	376	41.8	5.48	191.81	10			nucleotide binding	Pf00022								0	0	1
IsMasterProtein	545510196	nucleoside diphosphate kinase B isoform X1 [Canis lupus familiaris]	0	FALSE	13.143	30	5	12	3	152	17.4	7.99	28.35	5	metabolic process;regulation of biological process;response to stimulus	cytoplasm;nucleus	catalytic activity;metal ion binding;nucleotide binding	Pf00334	480559	NME2	9		Purine metabolism; Pyrimidine metabolism; Metabolic pathways			3	2	1
IsMasterProteinCandidate	359319594	coactosin-like protein, partial [Canis lupus familiaris]	0	FALSE	5.946	22	3	6	3	123	13.8	5.01	16.79	3	defense response;response to stimulus		protein binding	Pf00241	489680	COTL1	5	ENSCAFG00000032529.1			Neutrophil degranulation	3	0	1
None	922059102	heat shock protein 90 kDa alpha class B member 1, partial [Canis lupus familiaris]	0	FALSE	12.512	16	3	7	3	194	22.9	4.93	21.88	3	metabolic process;response to stimulus		nucleotide binding;protein binding	Pf00183	474919	HSP90AB1	12					0	0	1
IsMasterProteinCandidate	5441519	ubiquitin-ribosomal protein L40 fusion protein [Canis lupus familiaris]	0	FALSE	28.932	27	3	34	3	128	14.7	9.79	115.67	3	metabolic process	cytosol;endoplasmic reticulum;membrane;ribosome	protein binding;structural molecule activity	Pf00240, Pf01020, Pf11976, Pf13019, Pf13881, Pf14560	403722	UBA52	20			DNA Replication		1	0	1
None	1418323952	fatty acid-binding protein 5 [Canis lupus dingo]	0	FALSE	11.744	25	3	4	3	135	15.1	6.15	14.31	3												0	0	1
IsMasterProteinCandidate	74003808	ribosyldihydronicotinamide dehydrogenase [quinone] [Canis lupus familiaris]	0	FALSE	10.688	16	3	5	3	231	26.1	5.99	15.75	3			catalytic activity	Pf02525, Pf03358	606932	NQO2	35					0	0	1
None	359321930	mammaglobin-A isoform X2 [Canis lupus familiaris]	0	FALSE	20.49	40	3	9	3	93	10.6	4.59	30.13	3				Pf01099	100855880	LOC100855880; SCGB2A2	18					0	0	1
IsMasterProteinCandidate	954240731	Polyubiquitin-C [Trichinella murrelli]	0	FALSE	28.932	36	3	34	3	615	69.1	6.99	115.67	3			protein binding	Pf00240, Pf11976, Pf13019, Pf13881, Pf14560								0	0	1
IsMasterProtein	1418307159	heat shock protein beta-1 [Canis lupus dingo]	0	FALSE	9.761	17	3	7	3	209	23	6.7	20.68	3												0	0	1
IsMasterProteinCandidate	954240732	Polyubiquitin-A [Trichinella murrelli]	0	FALSE	28.932	36	3	34	3	816	91.6	6.8	115.67	3			protein binding	Pf00240, Pf11976, Pf13019, Pf13881, Pf14560								0	0	1
IsMasterProtein	1418337649	puromycin-sensitive aminopeptidase isoform X1 [Canis lupus dingo]	0	FALSE	7.722	3	3	6	3	921	103.5	5.9	17.25	3												0	0	1
None	1418303524	kallikrein-1-like isoform X2 [Canis lupus dingo]	0	FALSE	29.641	13	3	27	3	262	29	6	97.81	3												0	0	1
None	345790561	phosphatidylethanolamine-binding protein 4 isoform X1 [Canis lupus familiaris]	0	FALSE	7.46	13	3	6	3	221	25.2	6.68	20.53	3				Pf01161	608950	PEBP4	25	ENSCAFG00000009270.3				0	0	1
IsMasterProteinCandidate	15419605	masticatory epithelia keratin 2p [Canis lupus familiaris]	0	FALSE	42.642	14	12	42	3	653	66.8	8.27	123.52	12	metabolic process		catalytic activity;motor activity;protein binding;structural molecule activity	Pf00038, Pf01576, Pf04111, Pf10473	486518	KRT76	27					0	0	1
IsMasterProtein	1473222592	protein S100-A4 isoform 2 [Canis lupus familiaris]	0	FALSE	8.137	18	3	8	3	142	15.6	5.57	21.2	3												0	0	1
IsMasterProteinCandidate	73995130	polyubiquitin-C [Canis lupus familiaris]	0	FALSE	28.932	45	3	34	3	381	42.8	7.58	115.67	3			protein binding	Pf00240, Pf11976, Pf13019, Pf13881, Pf14560	610457	UBC	26	ENSCAFG00000018018.3	PPAR signaling pathway	DNA Replication	Regulation of FZD by ubiquitination; MAPK6/MAPK4 signaling; Neddylation; Ub-specific processing proteases; Hedgehog ligand biogenesis; Translesion Synthesis by POLH; Formation of TC-NER Pre-Incision Complex; Josephin domain DUBs; Cargo recognition for clathrin-mediated endocytosis; Degradation of AXIN; Degradation of DVL; FCERI mediated NF-kB activation; Separation of Sister Chromatids; Regulatio…	263	0	1
IsMasterProteinCandidate	954240730	Polyubiquitin-C [Trichinella murrelli]	0	FALSE	28.932	38	3	34	3	567	63.7	6.71	115.67	3			protein binding	Pf00240, Pf11976, Pf13019, Pf13881, Pf14560								0	0	1
IsMasterProtein	545492085	F-actin-capping protein subunit beta isoform X4 [Canis lupus familiaris]	0	FALSE	5.833	10	3	5	3	301	33.7	6.43	11.2	3	cell organization and biogenesis;regulation of biological process	cytoplasm	protein binding	Pf01115	478209	CAPZB	2					0	0	1
None	1239955263	malate dehydrogenase, mitochondrial-like [Canis lupus familiaris]	0	FALSE	11.107	12	3	8	3	231	24.5	7.99	25.34	3												0	0	1
None	1239908410	glutathione S-transferase Mu 3 isoform X1 [Canis lupus familiaris]	0	FALSE	11.846	15	4	7	3	294	33	9.82	19.83	4												0	0	1
IsMasterProtein	1418339572	keratin, type I cytoskeletal 24 [Canis lupus dingo]	0	FALSE	11.026	9	5	9	3	541	56.3	4.87	23.2	5												0	0	1
None	1239901610	profilin-1 [Canis lupus familiaris]	0	FALSE	15.924	27	3	13	3	117	12.7	9.54	47.23	3												0	0	1
IsMasterProteinCandidate	1239883228	uridine phosphorylase 1-like [Canis lupus familiaris]	0	FALSE	9.544	10	3	5	3	379	40.6	7.43	15.19	3												0	0	1
None	73990367	ceruloplasmin isoform X3 [Canis lupus familiaris]	0	FALSE	9.259	3	3	6	3	1065	122.5	6.6	16.4	3	cellular homeostasis;metabolic process;transport	membrane	catalytic activity;metal ion binding;protein binding	Pf00394, Pf07731, Pf07732	442963	CP	23	ENSCAFG00000008324.3			Iron uptake and transport; Metal ion SLC transporters; Post-translational protein phosphorylation; Regulation of Insulin-like Growth Factor (IGF) transport and uptake by Insulin-like Growth Factor Binding Proteins (IGFBPs)	9	0	1
IsMasterProtein	1418205354	ribosyldihydronicotinamide dehydrogenase [quinone] [Canis lupus dingo]	0	FALSE	10.688	16	3	5	3	231	26.2	5.69	15.75	3												0	0	1
None	934159748	histone H4-like protein 2 [Sarcoptes scabiei]	0	FALSE	13.645	27	3	12	3	103	11.4	11.36	37.26	3	cell organization and biogenesis;metabolic process	chromosome;nucleus	DNA binding;protein binding	Pf00125, Pf02969, Pf15630				SSCA005216; SSCA005746; SSCA001253				0	0	1
IsMasterProteinCandidate	73963050	proteasome subunit alpha type-3 [Canis lupus familiaris]	0	FALSE	7.025	12	3	4	3	255	28.4	5.44	10.58	3	metabolic process;regulation of biological process	cytoplasm;nucleus;proteasome	catalytic activity	Pf00227, Pf10584	480338	PSMA3	8	ENSCAFG00000015287.4	Proteasome		Autodegradation of the E3 ubiquitin ligase COP1; MAPK6/MAPK4 signaling; UCH proteinases; Ub-specific processing proteases; Hedgehog ligand biogenesis; M/G1 Transition; Activation of NF-kappaB in B cells; Degradation of AXIN; Degradation of DVL; FBXL7 down-regulates AURKA during mitotic entry and in early mitosis; Regulation of RUNX2 expression and activity; GLI3 is processed to GLI3R by the prote…	113	0	1
None	89574135	mitochondrial malate dehydrogenase 2, NAD, partial [Canis lupus familiaris]	0	FALSE	8.194	10	3	4	3	297	31.1	7.64	13.7	3	metabolic process		catalytic activity;nucleotide binding	Pf00056, Pf01073, Pf01118, Pf02866, Pf13460	482945	MDH2	6					0	0	1
IsMasterProteinCandidate	57109938	kininogen-1 isoform X2 [Canis lupus familiaris]	0	FALSE	10.594	8	3	3	3	429	48.3	5.78	8.68	3			enzyme regulator activity	Pf00031	478666	KNG1	34			ACE Inhibitor Pathway		1	0	1
IsMasterProteinCandidate	17298186	heat shock protein 70 [Canis lupus familiaris]	0	FALSE	20.029	13	9	18	3	640	69.9	5.58	38.94	9	cell organization and biogenesis;metabolic process;regulation of biological process	cytoplasm;nucleus	nucleotide binding	Pf00012, Pf06723	403612	HSP70	12					0	0	1
IsMasterProteinCandidate	1418253519	LOW QUALITY PROTEIN: uncharacterized protein LOC112674420 [Canis lupus dingo]	0	FALSE	15.038	11	4	14	3	343	37.8	10.96	42.3	4												0	0	1
IsMasterProtein	1418297237	alpha-1B-glycoprotein [Canis lupus dingo]	0	FALSE	9.608	7	3	7	3	564	61.2	6.02	20.86	3												0	0	1
IsMasterProtein	356582247	NPC intracellular cholesterol transporter 2 precursor [Canis lupus familiaris]	0	FALSE	10.253	21	3	6	3	149	16.1	8.02	17.66	3	metabolic process;transport	endoplasmic reticulum;extracellular;vacuole		Pf02221	403920	NPC2	8		Lysosome			1	0	1
None	1418514557	L-lactate dehydrogenase B chain-like [Canis lupus dingo]	0	FALSE	24.504	14	4	8	3	334	36.5	5.9	25.48	4												0	0	1
IsMasterProtein	1418213974	alpha-2-macroglobulin [Canis lupus dingo]	0	FALSE	15.162	3	3	5	3	1475	165.1	6.68	15.75	3												0	0	1
IsMasterProteinCandidate	1239888116	LOW QUALITY PROTEIN: CD177 antigen [Canis lupus familiaris]	0	FALSE	10.736	7	3	8	3	410	43.8	6.81	21.7	3												0	0	1
IsMasterProteinCandidate	1418337655	puromycin-sensitive aminopeptidase isoform X4 [Canis lupus dingo]	0	FALSE	7.722	4	3	6	3	764	86.2	5.87	17.25	3												0	0	1
IsMasterProtein	1418331169	ras GTPase-activating-like protein IQGAP1 [Canis lupus dingo]	0	FALSE	9.298	2	3	3	3	1657	189	6.34	7.68	3												0	0	1
None	1432383238	Actin, partial [Ancylostoma caninum]	0	FALSE	55.199	28	7	44	3	304	34.3	5.83	152.06	7												0	0	1
IsMasterProtein	1418345461	proteasome subunit alpha type-3 [Canis lupus dingo]	0	FALSE	7.025	12	3	4	3	255	28.4	5.44	10.58	3												0	0	1
IsMasterProtein	73991635	adenosylhomocysteinase [Canis lupus familiaris]	0	FALSE	5.913	7	3	3	3	433	47.7	6.39	8.66	3	metabolic process;transport		catalytic activity;nucleotide binding	Pf00670, Pf02254, Pf02826, Pf05221	477198	AHCY	24		Cysteine and methionine metabolism; Metabolic pathways			2	0	1
IsMasterProtein	1418245560	glutathione S-transferase omega-1 [Canis lupus dingo]	0	FALSE	12.61	17	3	4	3	241	27.4	7.69	12.73	3												0	0	1
IsMasterProteinCandidate	1068388058	keratin, type II cytoskeletal 2 oral [Canis lupus familiaris]	0	FALSE	42.642	14	12	42	3	648	66.2	8.6	123.52	12												0	0	1
IsMasterProtein	1418335936	purine nucleoside phosphorylase [Canis lupus dingo]	0	FALSE	17.618	12	3	10	3	289	32.3	6.87	35.23	3												0	0	1
IsMasterProtein	73964747	rho GDP-dissociation inhibitor 1 [Canis lupus familiaris]	0	FALSE	19.523	19	3	9	3	204	23.4	5.2	27.84	3	regulation of biological process;response to stimulus	cytoplasm;membrane;nucleus	enzyme regulator activity	Pf02115	475924	ARHGDIA	9	ENSCAFG00000005872.3	Vasopressin-regulated water reabsorption; Neurotrophin signaling pathway		Axonal growth inhibition (RHOA activation); Rho GTPase cycle; Axonal growth stimulation; Signalling by NGF	11	0	1
IsMasterProteinCandidate	1239927670	transitional endoplasmic reticulum ATPase isoform X2 [Canis lupus familiaris]	0	FALSE	6.851	3	2	6	2	805	89.3	5.36	16.11	2												0	0	1
None	1535069977	unnamed protein product [Toxocara canis]	0	FALSE	9.759	15	2	11	2	119	13.1	11	34.02	2												0	0	1
IsMasterProteinCandidate	928156540	maltase-glucoamylase, intestinal isoform X2 [Canis lupus familiaris]	0	FALSE	6.998	1	2	3	2	1833	207.2	5.91	5.28	2	metabolic process	membrane	catalytic activity	Pf00088, Pf01055	475523	MGAM	16	ENSCAFG00000003841.4	Starch and sucrose metabolism; Carbohydrate digestion and absorption; Metabolic pathways; Galactose metabolism		Digestion of dietary carbohydrate; Neutrophil degranulation	10	0	1
None	1418503155	alpha-actinin-3 isoform X3 [Canis lupus dingo]	0	FALSE	16.519	6	5	9	2	878	100.6	6.07	28.39	5												0	0	1
IsMasterProteinCandidate	1418331390	calpastatin isoform X6 [Canis lupus dingo]	0	FALSE	6.182	4	2	3	2	784	83.9	5.73	6.96	2												0	0	1
None	696633650	heat shock protein 27, partial [Canis lupus familiaris]	0	FALSE	6.625	9	2	6	2	206	22.8	6.7	17.32	2	metabolic process;regulation of biological process	cytoplasm;nucleus	protein binding	Pf00011	403979	HSPB1	6			MAPK signaling pathway; FAS pathway and Stress induction of HSP regulation; p38 MAPK Signaling Pathway		3	0	1
IsMasterProteinCandidate	1239979741	histone H2A type 1-E [Canis lupus familiaris]	0	FALSE	4.377	11	2	3	2	151	16.7	10.61	6.84	2												0	0	1
IsMasterProtein	928141642	cathepsin G [Canis lupus familiaris]	0	FALSE	3.652	11	2	3	2	252	27.9	11.72	6.87	2	metabolic process		catalytic activity	Pf00089, Pf13365	106559147	CTSG	8		Systemic lupus erythematosus; Renin-angiotensin system; Amoebiasis; Neuroactive ligand-receptor interaction; Lysosome			5	0	1
IsMasterProteinCandidate	1418253483	histone H2A type 1-E-like [Canis lupus dingo]	0	FALSE	4.377	14	2	3	2	117	12.7	11.18	6.84	2												0	0	1
IsMasterProteinCandidate	1418331414	calpastatin isoform X18 [Canis lupus dingo]	0	FALSE	6.182	4	2	3	2	679	73.1	5.1	6.96	2												0	0	1
None	1432390646	ribosomal L40e family protein [Ancylostoma caninum]	0	FALSE	8.497	14	2	20	2	128	14.7	9.76	52.61	2												0	0	1
IsMasterProteinCandidate	545492662	calpastatin isoform X4 [Canis lupus familiaris]	0	FALSE	6.182	4	2	3	2	801	85.9	5.91	6.96	2				Pf00748	479148	CAST	3					0	0	1
None	1535102079	unnamed protein product [Toxocara canis]	0	FALSE	63.538	21	8	49	2	1131	125.8	5.29	167.41	8												0	0	1
None	1239889921	ubiquitin-like [Canis lupus familiaris]	0	FALSE	22.442	34	2	26	2	74	8.3	6.02	90.76	2												0	0	1
IsMasterProteinCandidate	1418222127	folate receptor beta isoform X2 [Canis lupus dingo]	0	FALSE	4.9	7	2	2	2	255	29.6	8.51	2.28	2												0	0	1
None	734550503	Histone H4 [Toxocara canis]	0	FALSE	9.759	10	2	11	2	178	19.7	10.92	34.02	2	cell organization and biogenesis	chromosome;nucleus	DNA binding;protein binding	Pf00125, Pf15630								0	0	1
None	1304047	fibrinogen A-alpha-chain, partial [Canis lupus familiaris]	0	FALSE	3.2	3	2	5	2	443	45.9	6.86	13.06	2	coagulation;defense response;response to stimulus	extracellular		Pf12160	475473	FGA	15			Blood Clotting Cascade		1	0	1
IsMasterProteinCandidate	356582259	prothymosin alpha [Canis lupus familiaris]	0	FALSE	15.703	13	2	5	2	110	12.1	3.79	15.95	2					610128	PTMA	25		Epstein-Barr virus infection			1	0	1
IsMasterProteinCandidate	934160641	histone H2A-like protein 3, partial [Sarcoptes scabiei]	0	FALSE	4.377	18	2	3	2	88	9.5	11.44	6.84	2		chromosome;nucleus	DNA binding;protein binding	Pf00125				SSCA000880; SSCA002482				0	0	1
None	1239931268	proteoglycan 4-like [Canis lupus familiaris]	0	FALSE	5.287	3	2	3	2	949	105.4	10.84	7.59	2												0	0	1
IsMasterProteinCandidate	359321687	histone H2A type 2-C [Canis lupus familiaris]	0	FALSE	4.377	12	2	3	2	129	14	10.9	6.84	2	regulation of biological process	chromosome;nucleus	DNA binding;protein binding	Pf00125, Pf00808	100855593	LOC100855593	17	ENSCAFG00000011574.3	Alcoholism; Systemic lupus erythematosus			2	0	1
None	1418256156	gamma-enolase [Canis lupus dingo]	0	FALSE	20.345	9	2	9	2	434	47.2	5.12	46.75	2												0	0	1
IsMasterProteinCandidate	124390013	immunoglobulin heavy chain constant region CH4, partial [Canis lupus familiaris]	0	FALSE	12.861	18	2	14	2	130	14.2	5.36	48.87	2				Pf00047, Pf07654, Pf07679	100685971	LOC100685971	8					0	0	1
IsMasterProteinCandidate	1535071013	unnamed protein product [Toxocara canis]	0	FALSE	4.377	13	2	3	2	126	13.4	10.7	6.84	2												0	0	1
IsMasterProteinCandidate	1418222123	folate receptor beta isoform X1 [Canis lupus dingo]	0	FALSE	4.9	7	2	2	2	263	30.5	8.51	2.28	2												0	0	1
IsMasterProteinCandidate	1418227068	acetyl-coenzyme A synthetase 2-like, mitochondrial [Canis lupus dingo]	0	FALSE	7.693	4	2	4	2	677	74.1	8.15	11.72	2												0	0	1
None	1418335689	malate dehydrogenase, mitochondrial-like [Canis lupus dingo]	0	FALSE	5.732	7	2	6	2	328	34.5	7.88	17.45	2												0	0	1
None	928186528	mammaglobin-A-like [Canis lupus familiaris]	0	FALSE	5.1	32	2	5	2	100	11.2	4.5	11.38	2				Pf01099	106558528; 106558537	LOC609618; LOC106558528; LOC106558537						0	0	1
None	734561749	Polyubiquitin-A [Toxocara canis]	0	FALSE	8.497	23	2	20	2	621	69.7	8.56	52.61	2			protein binding	Pf00240, Pf11976, Pf13881, Pf14560								0	0	1
IsMasterProteinCandidate	1418331398	calpastatin isoform X10 [Canis lupus dingo]	0	FALSE	6.182	4	2	3	2	780	83.5	5.5	6.96	2												0	0	1
IsMasterProteinCandidate	1418292394	glyceraldehyde-3-phosphate dehydrogenase isoform X1 [Canis lupus dingo]	0	FALSE	9.664	7	2	5	2	333	35.8	8.13	14.69	2												0	0	1
IsMasterProteinCandidate	1418331392	calpastatin isoform X7 [Canis lupus dingo]	0	FALSE	6.182	4	2	3	2	783	83.7	5.73	6.96	2												0	0	1
IsMasterProteinCandidate	1239963916	glyceraldehyde-3-phosphate dehydrogenase-like [Canis lupus familiaris]	0	FALSE	3.214	7	2	4	2	334	36.1	7.53	10.38	2												0	0	1
None	1335512822	Chain A, Endoplasmin	0	FALSE	9.404	11	2	3	2	233	26.1	5.39	8.92	2												0	0	1
IsMasterProtein	928186182	histone H2A.V isoform X1 [Canis lupus familiaris]	0	FALSE	4.377	9	2	3	2	184	20.3	9.64	6.84	2			DNA binding	Pf00125	475501	H2AFV			Alcoholism; Systemic lupus erythematosus			2	0	1
IsMasterProtein	1418305257	IgGFc-binding protein isoform X1 [Canis lupus dingo]	0	FALSE	575.65	36	66	351	2	2978	316.2	5.43	1307.71	66												0	65	1
None	1418303616	myosin-14 isoform X2 [Canis lupus dingo]	0	FALSE	5.304	1	2	2	2	2029	231.3	5.62	4.66	2												0	0	1
IsMasterProtein	1418322788	alpha-1-acid glycoprotein 1-like [Canis lupus dingo]	0	FALSE	4.973	8	2	6	2	205	23.3	5.59	18.63	2												0	0	1
IsMasterProteinCandidate	1418253446	histone H2A type 1-B/E [Canis lupus dingo]	0	FALSE	4.377	12	2	3	2	130	14.1	11.05	6.84	2												0	0	1
IsMasterProtein	124390009	immunoglobulin heavy chain constant region CH2, partial [Canis lupus familiaris]	0	FALSE	10.104	21	2	7	2	112	12.2	7.34	24.07	2				Pf07654	100685971	LOC100685971	8					0	0	1
IsMasterProteinCandidate	1239894411	calpastatin isoform X20 [Canis lupus familiaris]	0	FALSE	6.182	4	2	3	2	679	73.1	5.1	6.96	2												0	0	1
None	734547701	Actin-2 [Toxocara canis]	0	FALSE	63.538	26	8	49	2	378	41.9	5.48	167.41	8			nucleotide binding	Pf00022								0	0	1
None	1418303618	myosin-14 isoform X3 [Canis lupus dingo]	0	FALSE	5.304	1	2	2	2	2003	228.7	5.58	4.66	2												0	0	1
IsMasterProtein	1239945861	mucin-5B isoform X1 [Canis lupus familiaris]	0	FALSE	159.457	9	30	89	2	4722	496.3	6.6	291.4	30												0	0	1
IsMasterProtein	1418298925	serpin B10 [Canis lupus dingo]	0	FALSE	4.898	7	2	3	2	397	44.9	6.07	9.15	2												0	0	1
IsMasterProteinCandidate	928129402	calpastatin isoform X11 [Canis lupus familiaris]	0	FALSE	6.182	4	2	3	2	779	83.6	5.62	6.96	2				Pf00748	479148	CAST	3					0	0	1
IsMasterProteinCandidate	1239979774	histone H2A type 1-H [Canis lupus familiaris]	0	FALSE	4.377	13	2	3	2	128	13.9	10.89	6.84	2												0	0	1
IsMasterProteinCandidate	1104685307	Chain A, Serum Albumin	0	FALSE	487.344	83	49	525	2	584	65.7	5.45	1854.86	49												0	0	1
None	5597005	beta-actin [Canis lupus familiaris]	0	FALSE	41.122	22	7	34	2	375	41.6	6.47	113.85	7				Pf00022	475923	ACTG1	9					0	0	1
IsMasterProteinCandidate	1418292396	glyceraldehyde-3-phosphate dehydrogenase isoform X2 [Canis lupus dingo]	0	FALSE	9.664	7	2	5	2	315	33.7	7.84	14.69	2												0	0	1
IsMasterProtein	345794456	SH3 domain-binding glutamic acid-rich-like protein 3 [Canis lupus familiaris]	0	FALSE	7.336	27	2	3	2	93	10.4	4.93	9.52	2	cellular homeostasis;regulation of biological process		catalytic activity	Pf00462, Pf04908	612171	SH3BGRL3	2					0	0	1
None	339305353	lactotransferrin, partial [Canis lupus familiaris]	0	FALSE	13.609	44	2	9	2	61	7	7.39	27.83	2	defense response;metabolic process;regulation of biological process;response to stimulus	extracellular	catalytic activity;metal ion binding	Pf00405	484787	LTF	20					0	0	1
IsMasterProteinCandidate	73981516	histone H2A type 2-A [Canis lupus familiaris]	0	FALSE	4.377	12	2	3	2	130	14.1	10.9	6.84	2	regulation of biological process	chromosome;nucleus	DNA binding;protein binding	Pf00125, Pf00808	608631; 483168	HIST2H2AA4; LOC483168	17	ENSCAFG00000030106.1	Alcoholism; Systemic lupus erythematosus			2	0	1
IsMasterProteinCandidate	928180889	histone H2A-beta, sperm-like [Canis lupus familiaris]	0	FALSE	4.377	11	2	3	2	146	16	10.67	6.84	2			DNA binding	Pf00125, Pf00808	488304	LOC488304	35		Alcoholism; Systemic lupus erythematosus			2	0	1
IsMasterProteinCandidate	1418342116	tubulin alpha-8 chain isoform X3 [Canis lupus dingo]	0	FALSE	4.533	4	2	4	2	393	43.8	5.21	7.14	2												0	0	1
IsMasterProteinCandidate	1494245207	immunoglobulin light chain IGL-7, partial [Canis lupus familiaris]	0	FALSE	11.996	18	2	10	2	116	12.5	8.48	31.05	2												0	0	1
IsMasterProteinCandidate	1418261550	actin-related protein 2/3 complex subunit 3 isoform X3 [Canis lupus dingo]	0	FALSE	6.326	14	2	6	2	177	20.4	8.59	15.78	2												0	0	1
IsMasterProtein	1418314796	elongation factor 1-gamma-like [Canis lupus dingo]	0	FALSE	5.238	4	2	6	2	437	50.2	6.57	16.95	2												0	0	1
IsMasterProteinCandidate	1239908722	dihydropyrimidine dehydrogenase [NADP(+)] isoform X2 [Canis lupus familiaris]	0	FALSE	6.986	3	2	4	2	912	98.7	5.99	11.9	2												0	0	1
IsMasterProteinCandidate	1418324514	maltase-glucoamylase, intestinal isoform X2 [Canis lupus dingo]	0	FALSE	6.998	1	2	3	2	1831	206.9	5.87	5.28	2												0	0	1
IsMasterProtein	1340189905	immunoglobulin heavy chain variable region, partial [Canis lupus familiaris]	0	FALSE	10.996	20	2	4	2	135	14.8	5.15	18.32	2												0	0	1
IsMasterProteinCandidate	1418204540	histone H2A type 1-H-like [Canis lupus dingo]	0	FALSE	4.377	12	2	3	2	131	14.3	11.03	6.84	2												0	0	1
None	1239887370	myosin-14 isoform X3 [Canis lupus familiaris]	0	FALSE	5.304	1	2	2	2	2003	228.7	5.6	4.66	2												0	0	1
None	21538359	unnamed protein product, partial [Canis lupus familiaris]	0	FALSE	3.594	3	2	2	2	312	35.2	7.55	5.17	2												0	0	1
IsMasterProteinCandidate	1418331402	calpastatin isoform X12 [Canis lupus dingo]	0	FALSE	6.182	4	2	3	2	779	83.4	5.5	6.96	2												0	0	1
None	359318588	myosin-14 isoform X1 [Canis lupus familiaris]	0	FALSE	5.304	1	2	2	2	2036	232	5.63	4.66	2			catalytic activity;motor activity;nucleotide binding	Pf00063, Pf01576	100688336	MYH14	1		Tight junction			1	0	1
IsMasterProteinCandidate	649656024	glutathione s-transferase alpha 3 [Canis lupus familiaris]	0	FALSE	3.809	9	2	2	2	223	25.6	8.92	4.83	2	metabolic process		catalytic activity;protein binding	Pf00043, Pf02798, Pf13417, Pf14497	474938	GSTA3; LOC474938	12					0	0	1
IsMasterProteinCandidate	1239894395	calpastatin isoform X7 [Canis lupus familiaris]	0	FALSE	6.182	4	2	3	2	783	83.8	5.73	6.96	2												0	0	1
None	1239887368	myosin-14 isoform X2 [Canis lupus familiaris]	0	FALSE	5.304	1	2	2	2	2029	231.3	5.63	4.66	2												0	0	1
IsMasterProteinCandidate	928129406	calpastatin isoform X14 [Canis lupus familiaris]	0	FALSE	6.182	4	2	3	2	762	81.5	5.39	6.96	2				Pf00748	479148	CAST	3					0	0	1
None	264597	tissue kallikrein A beta-chain, CPK-A beta-chain {N-terminal} {EC 3.4.21.35} [dogs, pancreas, Peptide Partial, 38 aa]	0	FALSE	23.677	68	2	15	2	38	4.3	4.22	59.93	2	metabolic process		catalytic activity	Pf00089								0	0	1
None	734547722	Actin-2 [Toxocara canis]	0	FALSE	63.538	26	8	49	2	456	50.5	6.32	167.41	8			nucleotide binding	Pf00022								0	0	1
None	339305349	lactotransferrin, partial [Canis lupus familiaris]	0	FALSE	6.983	33	2	6	2	54	6	10.11	16.19	2	defense response;metabolic process;regulation of biological process;response to stimulus	extracellular	catalytic activity;metal ion binding	Pf00405	484787	LTF	20					0	0	1
IsMasterProtein	558695388	plasminogen precursor [Canis lupus familiaris]	0	FALSE	3.34	2	2	2	2	812	91.1	7.08	5.18	2	cell differentiation;cellular component movement;cellular homeostasis;coagulation;metabolic process;regulation of biological process	extracellular	catalytic activity;protein binding	Pf00024, Pf00051, Pf00089, Pf09342	403602	PLG	1	ENSCAFG00000000758.3	Staphylococcus aureus infection; Neuroactive ligand-receptor interaction; Influenza A; Complement and coagulation cascades	Blood Clotting Cascade	Platelet degranulation ; LDL remodeling; Activation of Matrix Metalloproteinases; Dissolution of Fibrin Clot; Signaling by PDGF; Plasma lipoprotein remodeling; Regulation of Insulin-like Growth Factor (IGF) transport and uptake by Insulin-like Growth Factor Binding Proteins (IGFBPs)	22	0	1
None	1535077539	unnamed protein product [Toxocara canis]	0	FALSE	8.497	10	2	20	2	175	20	9.94	52.61	2												0	0	1
IsMasterProtein	1418314603	myosin regulatory light polypeptide 9 isoform X1 [Canis lupus dingo]	0	FALSE	5.963	12	2	5	2	178	20.5	4.75	14.72	2												0	0	1
IsMasterProtein	928131428	succinyl-CoA:3-ketoacid coenzyme A transferase 1, mitochondrial [Canis lupus familiaris]	0	FALSE	7.311	5	2	2	2	594	64.7	7.81	5.52	2	metabolic process		catalytic activity	Pf01144	479347	OXCT1	4		Valine, leucine and isoleucine degradation; Synthesis and degradation of ketone bodies; Butanoate metabolism	Synthesis and Degradation of Ketone Bodies		4	0	1
None	1535102076	unnamed protein product [Toxocara canis]	0	FALSE	63.538	24	8	49	2	396	43.9	5.69	167.41	8												0	0	1
None	734547747	Actin-2 [Toxocara canis]	0	FALSE	63.538	25	8	49	2	386	42.9	5.38	167.41	8			nucleotide binding	Pf00022								0	0	1
None	734552085	Ubiquitin-40S ribosomal protein S27a [Toxocara canis]	0	FALSE	8.497	11	2	20	2	162	18.4	9.94	52.61	2	metabolic process	ribosome	protein binding;structural molecule activity	Pf00240, Pf01599, Pf11976, Pf13881, Pf14560								0	0	1
IsMasterProteinCandidate	1239894403	calpastatin isoform X13 [Canis lupus familiaris]	0	FALSE	6.182	4	2	3	2	771	82.9	5.91	6.96	2												0	0	1
IsMasterProteinCandidate	545497152	histone H2AX [Canis lupus familiaris]	0	FALSE	4.377	11	2	3	2	143	15.1	10.74	6.84	2	regulation of biological process;response to stimulus	chromosome;nucleus	DNA binding;protein binding	Pf00125, Pf00808	489372	LOC489372	5	ENSCAFG00000012332.2	Alcoholism; Systemic lupus erythematosus		Processing of DNA double-strand break ends; Recruitment and ATM-mediated phosphorylation of repair and signaling proteins at DNA double strand breaks; Nonhomologous End-Joining (NHEJ); G2/M DNA damage checkpoint	14	0	1
None	1418515534	fetuin-B [Canis lupus dingo]	0	FALSE	6.795	4	2	5	2	385	42.3	6.25	12.44	2												0	0	1
IsMasterProtein	1239968362	poly(U)-specific endoribonuclease [Canis lupus familiaris]	0	FALSE	9.249	5	2	2	2	414	47	5.24	6.37	2												0	0	1
IsMasterProtein	359320010	antithrombin-III [Canis lupus familiaris]	0	FALSE	6.513	9	2	4	2	465	52.4	6.7	10.56	2	regulation of biological process		enzyme regulator activity;protein binding	Pf00079	480066	SERPINC1	7	ENSCAFG00000014470.3	Complement and coagulation cascades		Common Pathway of Fibrin Clot Formation; Post-translational protein phosphorylation; Intrinsic Pathway of Fibrin Clot Formation; Regulation of Insulin-like Growth Factor (IGF) transport and uptake by Insulin-like Growth Factor Binding Proteins (IGFBPs)	9	0	1
None	116667120	Chain A, Endoplasmin	0	FALSE	9.404	11	2	3	2	236	26.4	5.38	8.92	2	metabolic process;response to stimulus		nucleotide binding;protein binding	Pf00183, Pf02518, Pf13589								0	0	1
IsMasterProtein	928167632	serotransferrin [Canis lupus familiaris]	0	FALSE	219.239	56	32	149	2	705	78.1	7.53	507.05	32				Pf00405, Pf12974	477072	TF; LOC477072	23		Mineral absorption; HIF-1 signaling pathway			2	29	1
None	339305351	lactotransferrin, partial [Canis lupus familiaris]	0	FALSE	17.959	59	2	11	2	51	5.6	10.01	39.81	2	defense response;metabolic process;regulation of biological process;response to stimulus	extracellular	catalytic activity;metal ion binding	Pf00405	484787	LTF	20					0	0	1
IsMasterProtein	1239956251	olfactomedin-4 [Canis lupus familiaris]	0	FALSE	7.196	6	2	4	2	494	55.9	5.96	10.36	2												0	0	1
IsMasterProtein	1418197013	calmodulin-2 [Canis lupus dingo]	0	FALSE	27.606	43	6	17	2	149	16.8	4.22	51.25	6												0	4	1
IsMasterProtein	648216199	glutamine synthetase isoform 1 [Canis lupus familiaris]	0	FALSE	5.285	4	2	6	2	413	46.8	6.74	17	2	metabolic process	mitochondrion	catalytic activity;nucleotide binding	Pf00120, Pf03951	403443	GLUL	7					0	0	1
None	1239893345	F-actin-capping protein subunit beta isoform X5 [Canis lupus familiaris]	0	FALSE	3.931	8	2	3	2	285	32.2	6.11	6.75	2												0	0	1
None	734548054	Heat shock protein HSP 90-alpha [Toxocara canis]	0	FALSE	12.473	4	2	4	2	656	75.2	5.21	13.17	2	metabolic process;response to stimulus		nucleotide binding;protein binding	Pf00183, Pf02518, Pf13589								0	0	1
None	934152507	heat shock protein 90-like protein 1 [Sarcoptes scabiei]	0	FALSE	8.777	4	2	4	2	587	67.6	4.93	11.92	2	metabolic process;response to stimulus		nucleotide binding;protein binding	Pf00183, Pf02518, Pf13589				SSCA003448				0	0	1
IsMasterProteinCandidate	648216006	glutamine synthetase isoform 2 [Canis lupus familiaris]	0	FALSE	5.285	4	2	6	2	373	42	6.74	17	2	metabolic process	cytoplasm;mitochondrion	catalytic activity;nucleotide binding	Pf00120, Pf03951	403443	GLUL	7	ENSCAFG00000013102.4	Alanine, aspartate and glutamate metabolism; Glutamatergic synapse; Nitrogen metabolism; Metabolic pathways; Glyoxylate and dicarboxylate metabolism; Biosynthesis of amino acids; Arginine biosynthesis; GABAergic synapse		Astrocytic Glutamate-Glutamine Uptake And Metabolism; Amino acid synthesis and interconversion (transamination)	15	0	1
None	734547721	Actin-4 [Toxocara canis]	0	FALSE	30.248	6	4	27	2	1946	220.3	8.32	87.63	4			nucleotide binding	Pf00022								0	0	1
IsMasterProteinCandidate	1418270515	poly(U)-specific endoribonuclease [Canis lupus dingo]	0	FALSE	9.249	5	2	2	2	414	47	5.24	6.37	2												0	0	1
None	1418509130	alpha-actinin-2 isoform X2 [Canis lupus dingo]	0	FALSE	34.134	9	7	25	2	894	103.8	5.52	76.73	7												0	0	1
IsMasterProtein	1418260227	uncharacterized protein LOC112676265 [Canis lupus dingo]	0	FALSE	15.955	11	2	5	2	267	28.9	8.09	18.28	2												0	0	1
IsMasterProteinCandidate	158430851	Chain A, Glutamine Synthetase	0	FALSE	5.285	4	2	6	2	381	43.1	6.86	17	2	metabolic process		catalytic activity	Pf00120, Pf03951								0	0	1
IsMasterProtein	1418331380	calpastatin isoform X1 [Canis lupus dingo]	0	FALSE	6.182	4	2	3	2	803	86.1	5.91	6.96	2												0	0	1
IsMasterProteinCandidate	1418331408	calpastatin isoform X15 [Canis lupus dingo]	0	FALSE	6.182	4	2	3	2	761	81.3	5.39	6.96	2												0	0	1
None	1418503153	alpha-actinin-3 isoform X2 [Canis lupus dingo]	0	FALSE	23.31	6	6	16	2	1041	118.8	6.61	53.17	6												0	0	1
IsMasterProteinCandidate	635545472	glutathione S-transferase alpha 3 [Canis lupus familiaris]	0	FALSE	3.809	9	2	2	2	223	25.7	8.73	4.83	2	metabolic process		catalytic activity;protein binding	Pf00043, Pf02798, Pf13336, Pf13417, Pf14497	474938	GSTA3; LOC474938	12		Drug metabolism - cytochrome P450; Chemical carcinogenesis; Metabolism of xenobiotics by cytochrome P450; Glutathione metabolism; Platinum drug resistance			5	0	1
IsMasterProtein	208342038	immunoglobulin heavy chain variable region, partial [Canis lupus familiaris]	0	FALSE	4.364	14	2	3	2	136	14.8	6.6	7.25	2				Pf07686								0	0	1
None	1239961995	phosphatidylethanolamine-binding protein 4 isoform X2 [Canis lupus familiaris]	0	FALSE	5.455	10	2	5	2	189	21.3	4.68	17.47	2												0	0	1
IsMasterProteinCandidate	928129398	calpastatin isoform X9 [Canis lupus familiaris]	0	FALSE	6.182	4	2	3	2	781	83.7	5.5	6.96	2	regulation of biological process	cytosol;endoplasmic reticulum;membrane	enzyme regulator activity;protein binding;RNA binding	Pf00748	479148	CAST	3	ENSCAFG00000007854.4			Degradation of the extracellular matrix	2	0	1
None	39654740	Chain A, Endoplasmin	0	FALSE	9.404	9	2	3	2	269	30.6	4.75	8.92	2	metabolic process;response to stimulus		nucleotide binding;protein binding	Pf00183, Pf02518, Pf13589								0	0	1
None	1432396214	ubiquitin family protein [Ancylostoma caninum]	0	FALSE	8.497	24	2	20	2	686	76.9	7.62	52.61	2												0	0	1
IsMasterProtein	1418504468	secretoglobin family 1D member 2-like [Canis lupus dingo]	0	FALSE	6.356	21	2	15	2	91	10.1	8.35	38.28	2												0	0	1
IsMasterProteinCandidate	934156069	histone H2A.Z-like protein [Sarcoptes scabiei]	0	FALSE	4.377	10	2	3	2	164	17.7	10.54	6.84	2		chromosome;nucleus	DNA binding;protein binding	Pf00125				SSCA004942				0	0	1
IsMasterProteinCandidate	928129121	EF-hand domain-containing protein D2 [Canis lupus familiaris]	0	FALSE	4.03	17	2	2	2	126	14.4	6.05	4.96	2					607254	EFHD2	2					0	0	1
IsMasterProteinCandidate	928186186	histone H2A.V isoform X3 [Canis lupus familiaris]	0	FALSE	4.377	13	2	3	2	128	13.5	10.58	6.84	2	regulation of biological process	chromosome;nucleus	DNA binding;protein binding	Pf00125	475501	H2AFV		ENSCAFG00000032723.1				0	0	1
IsMasterProteinCandidate	545518207	platelet-activating factor acetylhydrolase isoform X1 [Canis lupus familiaris]	0	FALSE	6.987	4	2	3	2	476	53.2	6.71	9.39	2	metabolic process		catalytic activity	Pf00326, Pf00561, Pf03403, Pf07224, Pf12695, Pf12697, Pf12740	403848	PLA2G7	12					0	0	1
None	71042092	Chain A, Endoplasmin	0	FALSE	9.404	9	2	3	2	273	31	4.79	8.92	2	metabolic process;response to stimulus		nucleotide binding;protein binding	Pf00183, Pf02518, Pf13589								0	0	1
IsMasterProteinCandidate	1418331382	calpastatin isoform X2 [Canis lupus dingo]	0	FALSE	6.182	4	2	3	2	802	86	5.91	6.96	2												0	0	1
IsMasterProteinCandidate	928129396	calpastatin isoform X6 [Canis lupus familiaris]	0	FALSE	6.182	4	2	3	2	784	83.9	5.73	6.96	2				Pf00748	479148	CAST	3					0	0	1
IsMasterProteinCandidate	928165121	folate receptor beta isoform X2 [Canis lupus familiaris]	0	FALSE	4.9	7	2	2	2	255	29.6	8.51	2.28	2	regulation of biological process;transport	cell surface	transporter activity	Pf03024	476816	FOLR2	21	ENSCAFG00000005768.3			Post-translational modification: synthesis of GPI-anchored proteins; Metabolism of folate and pterines	7	0	1
None	1535068299	unnamed protein product [Toxocara canis]	0	FALSE	63.538	26	8	49	2	379	42	5.48	167.41	8												0	0	1
IsMasterProtein	1418214537	ovostatin homolog 2-like [Canis lupus dingo]	0	FALSE	202.776	26	32	147	2	1444	162.5	5.44	450.72	32												0	32	1
None	734546351	Polyubiquitin-A [Toxocara canis]	0	FALSE	8.497	22	2	20	2	409	46	7.52	52.61	2			protein binding	Pf00240, Pf11976, Pf13881, Pf14560								0	0	1
IsMasterProteinCandidate	928180938	histone H2A type 1-H [Canis lupus familiaris]	0	FALSE	4.377	12	2	3	2	130	14.2	11.05	6.84	2	regulation of biological process	chromosome;nucleus	DNA binding;protein binding	Pf00125	488289	LOC488289	35	ENSCAFG00000030507.1	Systemic lupus erythematosus; Alcoholism			2	0	1
IsMasterProteinCandidate	545519773	NADP-dependent malic enzyme [Canis lupus familiaris]	0	FALSE	6.158	5	2	2	2	547	61	5.53	5.23	2	metabolic process		catalytic activity;nucleotide binding	Pf00390, Pf03949	403709	ME1	12		Pyruvate metabolism; Metabolic pathways; Carbon metabolism			3	0	1
IsMasterProteinCandidate	9257149	Chain A, X-Ray Crystal Structure Analysis Of Canine Milk Lysozyme (Apo-Type)	0	FALSE	22.102	21	2	16	2	130	14.6	8.29	72.12	2				Pf00062								0	0	1
IsMasterProteinCandidate	954248040	Histone H2A [Trichinella murrelli]	0	FALSE	4.377	12	2	3	2	131	14	10.48	6.84	2		chromosome;nucleus	DNA binding;protein binding	Pf00125, Pf00808								0	0	1
None	1418509128	alpha-actinin-2 isoform X1 [Canis lupus dingo]	0	FALSE	34.134	9	7	25	2	894	103.7	5.45	76.73	7												0	0	1
IsMasterProtein	1418506694	EF-hand domain-containing protein D2 [Canis lupus dingo]	0	FALSE	4.03	9	2	2	2	241	26.8	5.21	4.96	2												0	0	1
IsMasterProteinCandidate	928129400	calpastatin isoform X10 [Canis lupus familiaris]	0	FALSE	6.182	4	2	3	2	780	83.6	5.5	6.96	2				Pf00748	479148	CAST	3					0	0	1
IsMasterProtein	925114454	lysozyme C, milk isozyme-like precursor [Canis lupus familiaris]	0	FALSE	22.102	18	2	16	2	148	16.6	8.1	72.12	2	defense response;metabolic process;response to stimulus		catalytic activity	Pf00062	609038	LOC609038; LYZF2	27	ENSCAFG00000008948.2	Salivary secretion			1	0	1
IsMasterProteinCandidate	1418331386	calpastatin isoform X4 [Canis lupus dingo]	0	FALSE	6.182	4	2	3	2	801	85.8	5.91	6.96	2												0	0	1
IsMasterProteinCandidate	1418253448	histone H2A type 1-E-like [Canis lupus dingo]	0	FALSE	4.377	13	2	3	2	128	13.9	11.03	6.84	2												0	0	1
None	1418304395	calmodulin-3 isoform X2 [Canis lupus dingo]	0	FALSE	13.381	42	3	5	2	113	12.9	4.26	17.61	3												0	0	1
None	1535101956	unnamed protein product [Toxocara canis]	0	FALSE	54.189	23	7	43	2	373	41.4	5.47	147.78	7												0	0	1
None	1432389086	ribosomal L40e family protein, partial [Ancylostoma caninum]	0	FALSE	8.497	10	2	20	2	184	21.3	9.83	52.61	2												0	0	1
None	1239961997	phosphatidylethanolamine-binding protein 4 isoform X3 [Canis lupus familiaris]	0	FALSE	5.636	11	2	4	2	188	21.5	6.2	14.45	2												0	0	1
None	1494138067	TPI1 [Cricetulus griseus]	0	FALSE	9.695	16	2	8	2	136	14.6	5.55	24.76	2												0	0	1
IsMasterProteinCandidate	928129410	calpastatin isoform X16 [Canis lupus familiaris]	0	FALSE	6.182	4	2	3	2	760	81.2	5.39	6.96	2				Pf00748	479148	CAST	3					0	0	1
IsMasterProteinCandidate	1585652	platelet-activating factor acetylhydrolase	0	FALSE	6.987	5	2	3	2	444	50.1	6.48	9.39	2	metabolic process	extracellular	catalytic activity	Pf00326, Pf00561, Pf03403, Pf07224, Pf12695, Pf12697, Pf12740	403848	PLA2G7	12		Metabolic pathways; Ether lipid metabolism			2	0	1
IsMasterProteinCandidate	1418331396	calpastatin isoform X9 [Canis lupus dingo]	0	FALSE	6.182	4	2	3	2	781	83.7	5.5	6.96	2												0	0	1
IsMasterProteinCandidate	954249364	Histone H2A [Trichinella murrelli]	0	FALSE	4.377	12	2	3	2	134	14.4	10.62	6.84	2		chromosome;nucleus	DNA binding;protein binding	Pf00125, Pf00808								0	0	1
IsMasterProteinCandidate	1418331400	calpastatin isoform X11 [Canis lupus dingo]	0	FALSE	6.182	4	2	3	2	779	83.6	5.62	6.96	2												0	0	1
IsMasterProteinCandidate	345803346	myosin regulatory light polypeptide 9 isoform X2 [Canis lupus familiaris]	0	FALSE	5.963	12	2	5	2	172	19.9	4.81	14.72	2			metal ion binding	Pf00036, Pf13202, Pf13405, Pf13833	607207	MYL12A; LOC607207	7	ENSCAFG00000029134.1	Tight junction; Regulation of actin cytoskeleton; Platelet activation; Focal adhesion; Leukocyte transendothelial migration			5	0	1
IsMasterProtein	1239951047	LOW QUALITY PROTEIN: caspase-14 [Canis lupus familiaris]	0	FALSE	7.005	10	2	3	2	242	27.5	5.02	8.5	2												0	0	1
None	545504091	tropomyosin alpha-3 chain isoform X6 [Canis lupus familiaris]	0	FALSE	15.051	19	5	9	2	248	29	4.78	26.57	5				Pf00261, Pf12718	480137	TPM3	7					0	0	1
IsMasterProtein	545510194	nucleoside diphosphate kinase A isoform X1 [Canis lupus familiaris]	0	FALSE	17.588	32	4	12	2	152	17.2	6.01	32.5	4	cell differentiation;metabolic process;regulation of biological process;transport	cytoplasm;nucleus	catalytic activity;metal ion binding;nucleotide binding	Pf00334	480558	NME1	9	ENSCAFG00000023628.3	Purine metabolism; Pyrimidine metabolism; Metabolic pathways		Interconversion of nucleotide di- and triphosphates	6	0	1
IsMasterProtein	928183828	LOW QUALITY PROTEIN: ubiquitin-like modifier-activating enzyme 1 [Canis lupus familiaris]	0	FALSE	5.691	2	2	2	2	1076	119.3	6.14	6.6	2			catalytic activity	Pf00899, Pf02134, Pf09358, Pf10585	480896	UBA1	X		Parkinson's disease; Ubiquitin mediated proteolysis			2	0	1
IsMasterProtein	1418328547	LOW QUALITY PROTEIN: serum albumin-like [Canis lupus dingo]	0	FALSE	485.986	80	49	523	2	608	68.6	5.69	1853.98	49												0	60	1
IsMasterProtein	1239959951	vomeromodulin-like [Canis lupus familiaris]	0	FALSE	20.495	12	2	5	2	341	37.2	7.39	23.38	2												0	0	1
IsMasterProteinCandidate	545521932	histone H2A type 3 [Canis lupus familiaris]	0	FALSE	4.377	12	2	3	2	130	14.1	11.05	6.84	2	cell organization and biogenesis;metabolic process;regulation of biological process;response to stimulus	chromosome;nucleus	DNA binding;protein binding	Pf00125, Pf00808	482203	HIST3H2A	14	ENSCAFG00000024329.2	Systemic lupus erythematosus; Alcoholism			2	0	1
IsMasterProtein	928134704	phosphoglucomutase-1 isoform X1 [Canis lupus familiaris]	0	FALSE	4.043	3	2	2	2	580	63.7	5.97	4.69	2	metabolic process		catalytic activity	Pf00408, Pf02878, Pf02879, Pf02880	479545	PGM1	5		Amino sugar and nucleotide sugar metabolism; Glycolysis / Gluconeogenesis; Purine metabolism; Pentose phosphate pathway; Metabolic pathways; Galactose metabolism; Starch and sucrose metabolism	Glycogen Metabolism		8	0	1
None	928128985	F-actin-capping protein subunit beta isoform X1 [Canis lupus familiaris]	0	FALSE	3.931	8	2	3	2	287	32.5	5.2	6.75	2	cell organization and biogenesis;regulation of biological process			Pf01115	478209	CAPZB	2		Endocytosis			1	0	1
IsMasterProtein	12082093	catalase [Canis lupus familiaris]	0	FALSE	3.389	3	2	2	2	527	59.8	7.34	4.71	2	metabolic process;regulation of biological process;response to stimulus	mitochondrion	antioxidant activity;catalytic activity;metal ion binding	Pf00199, Pf06628	403474	CAT	18			Tryptophan metabolism		1	0	1
None	1239893342	F-actin-capping protein subunit beta isoform X3 [Canis lupus familiaris]	0	FALSE	3.931	7	2	3	2	306	34.4	6.06	6.75	2												0	0	1
IsMasterProteinCandidate	925115133	glyceraldehyde-3-phosphate dehydrogenase [Canis lupus familiaris]	0	FALSE	9.664	7	2	5	2	333	35.8	8.13	14.69	2	cell death;cell organization and biogenesis;metabolic process;regulation of biological process	cytoplasm;cytoskeleton;cytosol;nucleus	catalytic activity;nucleotide binding;protein binding	Pf00044, Pf02800	403755	GAPDH	27		Biosynthesis of amino acids; Glycolysis / Gluconeogenesis; Metabolic pathways; Carbon metabolism; Alzheimer's disease; HIF-1 signaling pathway			6	0	1
IsMasterProteinCandidate	1418208278	prothymosin alpha [Canis lupus dingo]	0	FALSE	15.703	13	2	5	2	110	12.1	3.79	15.95	2												0	0	1
IsMasterProteinCandidate	73956158	phosphoglucomutase-1 isoform X2 [Canis lupus familiaris]	0	FALSE	4.043	3	2	2	2	562	61.4	6.95	4.69	2	metabolic process		catalytic activity	Pf00408, Pf02878, Pf02879, Pf02880	479545	PGM1	5			Glycogen Metabolism		1	0	1
None	1535094979	unnamed protein product [Toxocara canis]	0	FALSE	9.759	13	2	11	2	140	15.4	10.27	34.02	2												0	0	1
IsMasterProtein	1418316200	actin-related protein 2/3 complex subunit 5 [Canis lupus dingo]	0	FALSE	3.126	11	2	2	2	151	16.3	5.67	5	2												0	0	1
IsMasterProteinCandidate	1418329836	succinyl-CoA:3-ketoacid coenzyme A transferase 1, mitochondrial [Canis lupus dingo]	0	FALSE	7.311	5	2	2	2	520	56.4	8.53	5.52	2												0	0	1
None	46392561	immunoglobulin alpha heavy chain constant regin variant A, partial [Canis lupus familiaris]	0	FALSE	42.97	59	4	20	2	85	9	7.69	74.54	4					480452	IGHAC	8					0	0	1
IsMasterProtein	1239964305	actin-related protein 2/3 complex subunit 3 isoform X1 [Canis lupus familiaris]	0	FALSE	6.326	13	2	6	2	191	22	8.57	15.78	2												0	0	1
None	1239887372	myosin-14 isoform X4 [Canis lupus familiaris]	0	FALSE	5.304	1	2	2	2	1996	228	5.6	4.66	2												0	0	1
IsMasterProteinCandidate	8928188	RecName: Full=Lysozyme C, milk isozyme; AltName: Full=1,4-beta-N-acetylmuramidase C	0	FALSE	22.102	21	2	16	2	129	14.5	8.29	72.12	2	defense response;metabolic process;response to stimulus		catalytic activity;metal ion binding	Pf00062								0	0	1
IsMasterProtein	559098393	vimentin [Canis lupus familiaris]	0	FALSE	4.796	4	2	4	2	466	53.6	5.12	11.24	2	cell differentiation;cell organization and biogenesis;metabolic process;regulation of biological process;response to stimulus;transport	cytoplasm;cytoskeleton;cytosol;membrane	catalytic activity;motor activity;protein binding;RNA binding;structural molecule activity;transporter activity	Pf00038, Pf01496, Pf01576, Pf03962, Pf04111, Pf04156, Pf04732, Pf05622, Pf10186, Pf12128, Pf13166, Pf14988	477991	VIM	2	ENSCAFG00000004529.3	MicroRNAs in cancer; Epstein-Barr virus infection		Striated Muscle Contraction; Caspase-mediated cleavage of cytoskeletal proteins	9	0	1
IsMasterProteinCandidate	57106965	histone H2A.J [Canis lupus familiaris]	0	FALSE	4.377	12	2	3	2	129	14	10.9	6.84	2	regulation of biological process	chromosome;nucleus	DNA binding;protein binding	Pf00125, Pf00808	486669	H2AFJ	27	ENSCAFG00000012984.1	Alcoholism; Systemic lupus erythematosus			2	0	1
None	50542205	histone H4, partial [Canis lupus familiaris]	0	FALSE	9.759	42	2	11	2	43	4.9	10.92	34.02	2		chromosome;nucleus	DNA binding;protein binding		448780	HIST2H4						0	0	1
IsMasterProtein	73992235	BPI fold-containing family A member 1 [Canis lupus familiaris]	0	FALSE	11.293	12	2	4	2	255	26.7	4.7	11.67	2	defense response;regulation of biological process;response to stimulus	extracellular		Pf01273	609982	BPIFA1	24	ENSCAFG00000024453.2			Antimicrobial peptides	3	0	1
None	1432406661	core histone H2A/H2B/H3/H4 [Ancylostoma caninum]	0	FALSE	9.759	17	2	11	2	103	11.4	11.19	34.02	2												0	0	1
None	1418202786	peptidyl-prolyl cis-trans isomerase A isoform X2 [Canis lupus dingo]	0	FALSE	9.387	19	2	8	2	104	11.3	8.31	19.46	2												0	0	1
IsMasterProtein	345778725	lactoylglutathione lyase [Canis lupus familiaris]	0	FALSE	3.298	9	2	4	2	184	20.8	5.47	10.71	2	cell differentiation;regulation of biological process	cytosol;membrane;nucleus	catalytic activity;metal ion binding	Pf00903, Pf12681, Pf13669	474894	GLO1	12	ENSCAFG00000029506.1	Pyruvate metabolism		Pyruvate metabolism	5	0	1
IsMasterProtein	345798353	protein S100-P [Canis lupus familiaris]	0	FALSE	8.45	18	2	9	2	95	10.5	4.88	22.91	2			metal ion binding	Pf01023, Pf13499	610295	S100P	3					0	0	1
IsMasterProtein	922664320	uteroglobin, partial [Canis lupus familiaris]	0	FALSE	18.271	34	2	8	2	91	9.9	4.59	28.63	2	regulation of biological process;response to stimulus			Pf01099	476060	SCGB1A1	18					0	0	1
None	734554919	Ubiquitin-60S ribosomal protein L40 [Toxocara canis]	0	FALSE	8.497	14	2	20	2	128	14.7	9.76	52.61	2	metabolic process	ribosome	protein binding;structural molecule activity	Pf00240, Pf01020, Pf11976, Pf13019, Pf13881, Pf14560								0	0	1
IsMasterProtein	1418228196	trefoil factor 3 [Canis lupus dingo]	0	FALSE	19.672	18	2	9	2	102	11.2	6.96	42.05	2												0	0	1
IsMasterProteinCandidate	1418291973	platelet-activating factor acetylhydrolase isoform X3 [Canis lupus dingo]	0	FALSE	6.987	5	2	3	2	399	45.1	6.13	9.39	2												0	0	1
IsMasterProteinCandidate	1418348750	NADP-dependent malic enzyme isoform X3 [Canis lupus dingo]	0	FALSE	6.158	5	2	2	2	497	55.1	5.59	5.23	2												0	0	1
IsMasterProtein	1418514065	proteasome subunit alpha type-4 [Canis lupus dingo]	0	FALSE	4.251	7	2	4	2	261	29.5	7.33	9.83	2												0	0	1
IsMasterProteinCandidate	1418342114	tubulin alpha-1B chain isoform X2 [Canis lupus dingo]	0	FALSE	4.533	4	2	4	2	416	46.3	5.08	7.14	2												0	0	1
None	7595920	glycogen phosphorylase, partial [Canis lupus familiaris]	0	FALSE	9.884	10	2	5	2	200	23.2	5.03	16.62	2	metabolic process		catalytic activity	Pf00343	403738	PYGL	8			Glycogen Metabolism		1	0	1
IsMasterProteinCandidate	1494245195	immunoglobulin light chain IGL-1, partial [Canis lupus familiaris]	0	FALSE	11.996	18	2	10	2	116	12.6	8.48	31.05	2												0	0	1
IsMasterProtein	1239898218	adipogenesis regulatory factor [Canis lupus familiaris]	0	FALSE	8.742	52	2	3	2	75	7.7	7.24	10.19	2												0	0	1
IsMasterProteinCandidate	1418213478	protein S100-A11, partial [Canis lupus dingo]	0	FALSE	8.548	10	2	5	2	252	27	11.59	18.14	2												0	0	1
None	734561930	Actin-2 [Toxocara canis]	0	FALSE	63.538	26	8	49	2	376	41.8	5.48	167.41	8			nucleotide binding	Pf00022								0	0	1
IsMasterProteinCandidate	1418320363	transitional endoplasmic reticulum ATPase [Canis lupus dingo]	0	FALSE	6.851	3	2	6	2	806	89.2	5.26	16.11	2												0	0	1
None	1418503151	alpha-actinin-3 isoform X1 [Canis lupus dingo]	0	FALSE	23.31	6	6	16	2	1070	121.6	6.52	53.17	6												0	0	1
IsMasterProteinCandidate	1418503128	elongation factor 1-gamma [Canis lupus dingo]	0	FALSE	5.238	4	2	6	2	437	50.1	6.74	16.95	2												0	0	1
IsMasterProtein	1418507405	protein-arginine deiminase type-4 [Canis lupus dingo]	0	FALSE	4.689	3	2	4	2	665	73.9	7.08	9.18	2												0	0	1
None	264599	tissue kallikrein B beta-chain, CPK-B beta-chain {N-terminal} {EC 3.4.21.35} [dogs, pancreas, Peptide Partial, 39 aa]	0	FALSE	23.677	67	2	15	2	39	4.3	4.22	59.93	2	metabolic process		catalytic activity	Pf00089								0	0	1
IsMasterProtein	1418231166	prothymosin alpha [Canis lupus dingo]	0	FALSE	15.703	13	2	5	2	111	12.2	3.78	15.95	2												0	0	1
IsMasterProtein	1418207290	60S acidic ribosomal protein P2 [Canis lupus dingo]	0	FALSE	8.707	22	2	3	2	115	11.7	4.54	9.53	2												0	0	1
IsMasterProtein	6687188	albumin [Canis lupus familiaris]	0	FALSE	487.344	80	49	525	2	608	68.6	5.69	1854.86	49	cell communication;regulation of biological process;response to stimulus;transport	extracellular	DNA binding;metal ion binding	Pf00273	403550	ALB	13		Thyroid hormone synthesis			1	0	1
IsMasterProtein	1418213540	cornifin-A [Canis lupus dingo]	0	FALSE	13.527	25	2	14	2	88	9.8	8.48	46.13	2												0	0	1
IsMasterProteinCandidate	1418260233	glyceraldehyde-3-phosphate dehydrogenase-like [Canis lupus dingo]	0	FALSE	3.214	7	2	4	2	334	36.2	7.53	10.38	2												0	0	1
IsMasterProteinCandidate	1418261548	actin-related protein 2/3 complex subunit 3 isoform X2 [Canis lupus dingo]	0	FALSE	6.326	13	2	6	2	178	20.5	8.59	15.78	2												0	0	1
IsMasterProteinCandidate	928129404	calpastatin isoform X12 [Canis lupus familiaris]	0	FALSE	6.182	4	2	3	2	779	83.4	5.5	6.96	2				Pf00748	479148	CAST	3					0	0	1
None	1222669	beta-actin, partial [Canis lupus familiaris]	0	FALSE	40.941	34	6	37	2	184	20.6	6.2	122.92	6	cell organization and biogenesis	cytoskeleton;cytosol;membrane;nucleus	DNA binding;nucleotide binding;protein binding	Pf00022	403580	ACTB	6					0	0	1
IsMasterProteinCandidate	928129389	calpastatin isoform X2 [Canis lupus familiaris]	0	FALSE	6.182	4	2	3	2	802	86	5.91	6.96	2				Pf00748	479148	CAST	3					0	0	1
None	1418303620	myosin-14 isoform X4 [Canis lupus dingo]	0	FALSE	5.304	1	2	2	2	1996	228	5.58	4.66	2												0	0	1
IsMasterProtein	1418288800	dihydropyrimidine dehydrogenase [NADP(+)] isoform X1 [Canis lupus dingo]	0	FALSE	6.986	3	2	4	2	1026	111.4	7.01	11.9	2												0	0	1
IsMasterProteinCandidate	1418331404	calpastatin isoform X13 [Canis lupus dingo]	0	FALSE	6.182	4	2	3	2	771	82.8	5.91	6.96	2												0	0	1
IsMasterProteinCandidate	1239979771	histone H2A type 1 [Canis lupus familiaris]	0	FALSE	4.377	12	2	3	2	130	14.1	10.9	6.84	2												0	0	1
IsMasterProtein	1418249573	antileukoproteinase-like [Canis lupus dingo]	0	FALSE	4.622	10	2	3	2	202	21.6	8.28	7.85	2												0	0	1
IsMasterProteinCandidate	545518209	platelet-activating factor acetylhydrolase isoform X2 [Canis lupus familiaris]	0	FALSE	6.987	5	2	3	2	444	50.1	6.48	9.39	2	cell organization and biogenesis;metabolic process;regulation of biological process		catalytic activity	Pf00326, Pf00561, Pf03403, Pf07224, Pf12695, Pf12697, Pf12740	403848	PLA2G7	12	ENSCAFG00000002037.4			Synthesis, secretion, and deacylation of Ghrelin	3	0	1
IsMasterProteinCandidate	928129412	calpastatin isoform X18 [Canis lupus familiaris]	0	FALSE	6.182	4	2	3	2	698	75.3	5.19	6.96	2				Pf00748	479148	CAST	3					0	0	1
IsMasterProtein	1239933320	mucin-7 [Canis lupus familiaris]	0	FALSE	6.338	7	2	14	2	259	28.1	10.01	41.32	2												0	0	1
IsMasterProteinCandidate	13787135	Chain B, Lysozyme C	0	FALSE	22.102	21	2	16	2	130	14.5	8.29	72.12	2				Pf00062								0	0	1
IsMasterProtein	928158750	protein S100-A11 [Canis lupus familiaris]	0	FALSE	8.548	6	2	5	2	443	48.1	10.17	18.14	2			metal ion binding	Pf00036, Pf01023, Pf13499	475852	LOC475852; S100A11	17					0	0	1
IsMasterProteinCandidate	1418331410	calpastatin isoform X16 [Canis lupus dingo]	0	FALSE	6.182	4	2	3	2	760	81.2	5.39	6.96	2												0	0	1
IsMasterProtein	928137006	apoptosis-associated speck-like protein containing a CARD isoform X1 [Canis lupus familiaris]	0	FALSE	8.247	15	2	2	2	195	21.8	6.23	5.91	2	regulation of biological process			Pf00619, Pf02758	100856347	LOC100856347; PYCARD	6		Legionellosis; Influenza A; Salmonella infection; Pertussis; Cytosolic DNA-sensing pathway; NOD-like receptor signaling pathway			6	0	1
None	734561809	Polyubiquitin-A [Toxocara canis]	0	FALSE	8.497	17	2	20	2	217	24.5	8.53	52.61	2			protein binding	Pf00240, Pf11976, Pf13019, Pf13881, Pf14560								0	0	1
None	1494139873	TPI1 [Cricetulus griseus]	0	FALSE	4.131	15	2	11	2	93	10.3	9.09	29.72	2												0	0	1
IsMasterProteinCandidate	1418243841	glyceraldehyde-3-phosphate dehydrogenase-like isoform X2 [Canis lupus dingo]	0	FALSE	9.664	7	2	5	2	315	33.7	7.55	14.69	2												0	0	1
IsMasterProteinCandidate	928129408	calpastatin isoform X15 [Canis lupus familiaris]	0	FALSE	6.182	4	2	3	2	761	81.3	5.39	6.96	2				Pf00748	479148	CAST	3					0	0	1
None	1418333042	actin, clone 302-like [Canis lupus dingo]	0	FALSE	58.745	26	7	42	2	364	40.8	6.46	149.8	7												0	0	1
None	734556203	Histone H4 [Toxocara canis]	0	FALSE	9.759	18	2	11	2	102	11.7	9.41	34.02	2		chromosome;nucleus	DNA binding;protein binding	Pf00125, Pf00808, Pf15630								0	0	1
IsMasterProtein	1340239380	immunoglobulin heavy chain variable region, partial [Canis lupus familiaris]	0	FALSE	10.86	25	2	5	2	121	13.4	5.41	20.25	2												0	0	1
IsMasterProteinCandidate	954244302	Histone H2AX [Trichinella murrelli]	0	FALSE	4.377	12	2	3	2	131	14	10.76	6.84	2		chromosome;nucleus	DNA binding;protein binding	Pf00125								0	0	1
IsMasterProtein	1418515495	alpha-2-HS-glycoprotein [Canis lupus dingo]	0	FALSE	19.51	11	2	9	2	365	39.2	5.31	16.03	2												0	0	1
IsMasterProteinCandidate	1418288802	dihydropyrimidine dehydrogenase [NADP(+)] isoform X2 [Canis lupus dingo]	0	FALSE	6.986	3	2	4	2	1000	108.7	7.11	11.9	2												0	0	1
IsMasterProteinCandidate	1418282931	apoptosis-associated speck-like protein containing a CARD isoform X2 [Canis lupus dingo]	0	FALSE	8.247	17	2	2	2	177	20	5.96	5.91	2												0	0	1
IsMasterProtein	1418206782	LOW QUALITY PROTEIN: mucin-5B [Canis lupus dingo]	0	FALSE	168.897	8	30	96	2	5048	531.7	6.52	320.92	30												0	29	1
None	954238552	Polyubiquitin -like protein [Trichinella murrelli]	0	FALSE	8.497	12	2	20	2	153	17.1	7.93	52.61	2			protein binding	Pf00240, Pf11976, Pf13881								0	0	1
None	1432404627	Actin [Ancylostoma caninum]	0	FALSE	36.592	24	4	20	2	253	28.2	5.34	73.17	4												0	0	1
IsMasterProtein	1418291961	platelet-activating factor acetylhydrolase isoform X1 [Canis lupus dingo]	0	FALSE	6.987	4	2	3	2	476	53.2	6.71	9.39	2												0	0	1
IsMasterProtein	1239893625	calmodulin, partial [Canis lupus familiaris]	0	FALSE	9.182	14	2	4	2	159	17.7	4.98	13.54	2												0	0	1
None	1239893349	F-actin-capping protein subunit beta isoform X7 [Canis lupus familiaris]	0	FALSE	3.931	8	2	3	2	281	31.7	5.72	6.75	2												0	0	1
IsMasterProteinCandidate	1418204456	histone H2A type 1-E [Canis lupus dingo]	0	FALSE	4.377	12	2	3	2	130	14.1	11.05	6.84	2												0	0	1
IsMasterProteinCandidate	1418331406	calpastatin isoform X14 [Canis lupus dingo]	0	FALSE	6.182	4	2	3	2	762	81.4	5.39	6.96	2												0	0	1
IsMasterProteinCandidate	1418324508	maltase-glucoamylase, intestinal isoform X1 [Canis lupus dingo]	0	FALSE	6.998	1	2	3	2	1844	208.4	5.95	5.28	2												0	0	1
IsMasterProtein	359322579	acetyl-coenzyme A synthetase 2-like, mitochondrial [Canis lupus familiaris]	0	FALSE	7.693	4	2	4	2	680	74.4	8.25	11.72	2	metabolic process		catalytic activity	Pf00501, Pf13193	477002	ACSS1	23		Metabolic pathways; Carbon metabolism; Pyruvate metabolism; Propanoate metabolism; Glycolysis / Gluconeogenesis			5	0	1
None	1535091294	unnamed protein product [Toxocara canis]	0	FALSE	12.473	3	2	4	2	713	82.1	5.1	13.17	2												0	0	1
None	1432409657	ubiquitin family protein [Ancylostoma caninum]	0	FALSE	8.497	23	2	20	2	631	70.9	8.7	52.61	2												0	0	1
IsMasterProteinCandidate	934159750	histone H2A-like protein 2 [Sarcoptes scabiei]	0	FALSE	4.377	13	2	3	2	124	13.3	10.7	6.84	2		chromosome;nucleus	DNA binding;protein binding	Pf00125				SSCA002482				0	0	1
IsMasterProteinCandidate	954238153	Histone H2A.J [Trichinella murrelli]	0	FALSE	4.377	12	2	3	2	131	14.1	10.51	6.84	2		chromosome;nucleus	DNA binding;protein binding	Pf00125, Pf00808								0	0	1
IsMasterProteinCandidate	1418243839	glyceraldehyde-3-phosphate dehydrogenase-like isoform X1 [Canis lupus dingo]	0	FALSE	9.664	7	2	5	2	333	35.8	7.87	14.69	2												0	0	1
IsMasterProtein	73996461	keratin, type II cytoskeletal 78 [Canis lupus familiaris]	0	FALSE	8.798	5	3	4	2	517	55.8	7.21	10.75	3			structural molecule activity	Pf00038, Pf03148, Pf05667, Pf07888, Pf11559, Pf13514	486514	KRT78	27	ENSCAFG00000025402.2			Formation of the cornified envelope	3	0	1
IsMasterProtein	1239953679	folate receptor beta isoform X1 [Canis lupus familiaris]	0	FALSE	4.9	7	2	2	2	263	30.5	8.51	2.28	2												0	0	1
IsMasterProteinCandidate	157061758	trefoil factor family peptide 3, partial [Canis lupus]	0	FALSE	19.672	23	2	9	2	79	8.7	4.94	42.05	2				Pf00088								0	0	1
None	1418305259	IgGFc-binding protein isoform X2 [Canis lupus dingo]	0	FALSE	487.275	34	55	298	2	2570	273.2	5.29	1102.22	55												0	0	1
IsMasterProteinCandidate	74004170	histone H2A type 1-E-like [Canis lupus familiaris]	0	FALSE	4.377	12	2	3	2	138	14.9	10.89	6.84	2			DNA binding	Pf00125, Pf00808	488254	LOC488254	35		Systemic lupus erythematosus; Alcoholism			2	0	1
IsMasterProteinCandidate	559767198	H2A histone family, member Z [Canis lupus familiaris]	0	FALSE	4.377	13	2	3	2	128	13.5	10.58	6.84	2		chromosome;nucleus	DNA binding;protein binding	Pf00125	478493	H2AFZ	32					0	0	1
None	1418507824	F-actin-capping protein subunit beta isoform X3 [Canis lupus dingo]	0	FALSE	3.931	8	2	3	2	277	31.3	5.72	6.75	2												0	0	1
IsMasterProtein	1418342112	tubulin alpha-1B chain isoform X1 [Canis lupus dingo]	0	FALSE	4.533	4	2	4	2	451	50.1	5.06	7.14	2												0	0	1
IsMasterProtein	934162022	transitional endoplasmic reticulum ATPase TER94-like protein [Sarcoptes scabiei]	0	FALSE	6.851	3	2	6	2	924	102.9	5.97	16.11	2	metabolic process;response to stimulus	membrane	catalytic activity;nucleotide binding;RNA binding	Pf00004, Pf00910, Pf01057, Pf01078, Pf02359, Pf02933, Pf04133, Pf05496, Pf06068, Pf07724, Pf07728, Pf09336, Pf13191, Pf13207, Pf13401				SSCA005959				0	0	1
IsMasterProteinCandidate	156875888	trefoil factor family peptide 3 [Canis lupus familiaris]	0	FALSE	19.672	23	2	9	2	80	8.9	4.94	42.05	2	response to stimulus	cytoplasm;extracellular		Pf00088	403488	TFF3	31					0	0	1
None	1535073321	unnamed protein product [Toxocara canis]	0	FALSE	63.538	23	8	49	2	417	46.1	5.83	167.41	8												0	0	1
IsMasterProtein	928153482	LOW QUALITY PROTEIN: glyceraldehyde-3-phosphate dehydrogenase-like [Canis lupus familiaris]	0	FALSE	9.664	6	2	5	2	359	38.6	8.46	14.69	2	metabolic process		catalytic activity	Pf00044, Pf02800	106559694	LOC106559694	14					0	0	1
IsMasterProtein	1418348746	NADP-dependent malic enzyme isoform X1 [Canis lupus dingo]	0	FALSE	6.158	5	2	2	2	572	64	6.29	5.23	2												0	0	1
IsMasterProtein	146743249	immunoglobulin mu heavy chain variable region, partial [Canis lupus familiaris]	0	FALSE	12.861	16	2	14	2	151	16.6	4.91	48.87	2				Pf00047, Pf07654, Pf07679, Pf13927								0	0	1
None	19715661	immunoglobulin J chain, partial [Canis lupus familiaris]	0	FALSE	16.776	23	2	16	2	110	12.7	5.1	59.13	2				Pf15097	475166	IGJ; JCHAIN	13					0	0	1
None	734558260	Histone H4 [Toxocara canis]	0	FALSE	9.759	12	2	11	2	147	16.5	11.37	34.02	2	cell organization and biogenesis	chromosome;nucleus	DNA binding;protein binding	Pf00125, Pf15630								0	0	1
IsMasterProteinCandidate	1418249227	ubiquitin-like modifier-activating enzyme 1 [Canis lupus dingo]	0	FALSE	5.691	2	2	2	2	1058	117.8	6	6.6	2												0	0	1
IsMasterProteinCandidate	1418331416	calpastatin isoform X19 [Canis lupus dingo]	0	FALSE	6.182	4	2	3	2	720	77.7	5.41	6.96	2												0	0	1
IsMasterProteinCandidate	1418331384	calpastatin isoform X3 [Canis lupus dingo]	0	FALSE	6.182	4	2	3	2	802	86	5.91	6.96	2												0	0	1
None	954228313	Polyubiquitin-B, partial [Trichinella murrelli]	0	FALSE	22.442	20	2	26	2	122	13.8	7.42	90.76	2			protein binding	Pf00240, Pf11976, Pf13019, Pf13881, Pf14560								0	0	1
None	934162308	Sar s 25 allergen (triosephosphate isomerase-like protein) [Sarcoptes scabiei]	0	FALSE	10.438	9	2	7	2	247	26.7	6.55	21.4	2	metabolic process		catalytic activity	Pf00121				SSCA004377				0	0	1
IsMasterProteinCandidate	928129394	calpastatin isoform X5 [Canis lupus familiaris]	0	FALSE	6.182	4	2	3	2	788	84.7	5.78	6.96	2				Pf00748	479148	CAST	3					0	0	1
None	1418230424	phosphatidylethanolamine-binding protein 4 isoform X3 [Canis lupus dingo]	0	FALSE	5.636	11	2	4	2	188	21.4	5.87	14.45	2												0	0	1
IsMasterProteinCandidate	57110393	histone H2A type 1-A [Canis lupus familiaris]	0	FALSE	4.377	12	2	3	2	131	14.3	11.03	6.84	2	regulation of biological process	chromosome;nucleus	DNA binding;protein binding	Pf00125, Pf00808	488251	HIST1H2AA	35	ENSCAFG00000024315.2	Alcoholism; Systemic lupus erythematosus			2	0	1
IsMasterProteinCandidate	928129391	calpastatin isoform X3 [Canis lupus familiaris]	0	FALSE	6.182	4	2	3	2	802	86	5.91	6.96	2				Pf00748	479148	CAST	3					0	0	1
IsMasterProtein	223556019	carbonic anhydrase 2 [Canis lupus familiaris]	0	FALSE	8.808	7	2	8	2	260	29.2	7.18	25.94	2	cellular homeostasis;metabolic process;regulation of biological process;response to stimulus;transport	cytoplasm;cytosol;membrane	catalytic activity;metal ion binding	Pf00194	477928	CA2	29	ENSCAFG00000025202.2	Bile secretion; Proximal tubule bicarbonate reclamation; Collecting duct acid secretion; Gastric acid secretion; Pancreatic secretion; Nitrogen metabolism		Erythrocytes take up carbon dioxide and release oxygen; Erythrocytes take up oxygen and release carbon dioxide; Reversible hydration of carbon dioxide	12	0	1
IsMasterProtein	1418222280	hemoglobin subunit epsilon [Canis lupus dingo]	0	FALSE	8.99	18	3	5	2	147	16.1	8.65	14.58	3												0	0	1
IsMasterProteinCandidate	1418331388	calpastatin isoform X5 [Canis lupus dingo]	0	FALSE	6.182	4	2	3	2	788	84.7	5.78	6.96	2												0	0	1
IsMasterProteinCandidate	1239894397	calpastatin isoform X8 [Canis lupus familiaris]	0	FALSE	6.182	4	2	3	2	782	83.6	5.73	6.96	2												0	0	1
None	1418258143	proteasome subunit alpha type-1-like [Canis lupus dingo]	0	FALSE	3.767	6	2	3	2	308	34.9	8.25	7.12	2												0	0	1
IsMasterProteinCandidate	928129416	calpastatin isoform X17 [Canis lupus familiaris]	0	FALSE	6.182	4	2	3	2	720	77.8	5.41	6.96	2				Pf00748	479148	CAST	3					0	0	1
IsMasterProteinCandidate	545554572	histone H2A type 1-C [Canis lupus familiaris]	0	FALSE	4.377	12	2	3	2	130	14.1	11.05	6.84	2	regulation of biological process	chromosome;nucleus	DNA binding;protein binding	Pf00125, Pf00808	488268	LOC488268	35	ENSCAFG00000031860.1	Alcoholism; Systemic lupus erythematosus			2	0	1
IsMasterProteinCandidate	57089773	myosin regulatory light chain 12B [Canis lupus familiaris]	0	FALSE	5.963	12	2	5	2	172	19.8	4.84	14.72	2	regulation of biological process		metal ion binding;protein binding	Pf00036, Pf13202, Pf13405, Pf13833	480193	MYL12B; LOC480193	7	ENSCAFG00000032168.1	Regulation of actin cytoskeleton; Platelet activation; Focal adhesion; Leukocyte transendothelial migration; Tight junction		Smooth Muscle Contraction	7	0	1
IsMasterProteinCandidate	1418331412	calpastatin isoform X17 [Canis lupus dingo]	0	FALSE	6.182	4	2	3	2	698	75.3	5.19	6.96	2												0	0	1
IsMasterProteinCandidate	4115557	catalase [Canis lupus familiaris]	0	FALSE	3.389	3	2	2	2	527	59.8	7.34	4.71	2	metabolic process;regulation of biological process;response to stimulus	mitochondrion	antioxidant activity;catalytic activity;metal ion binding	Pf00199, Pf06628	403474	CAT	18	ENSCAFG00000006941.3	FoxO signaling pathway; Carbon metabolism; Longevity regulating pathway; Peroxisome; Glyoxylate and dicarboxylate metabolism; Tryptophan metabolism; Amyotrophic lateral sclerosis (ALS); Longevity regulating pathway - multiple species	Tryptophan metabolism	Detoxification of Reactive Oxygen Species; Neutrophil degranulation	15	0	1
IsMasterProteinCandidate	545531237	secretoglobin family 1D member 2-like [Canis lupus familiaris]	0	FALSE	6.356	21	2	15	2	91	10.1	8.6	38.28	2	regulation of biological process;response to stimulus			Pf01099	100687441	LOC100687441	18	ENSCAFG00000029389.1				0	0	1
IsMasterProteinCandidate	73945839	serpin B10 [Canis lupus familiaris]	0	FALSE	4.898	7	2	3	2	397	44.9	6.07	9.15	2	regulation of biological process	cytosol;nucleus	enzyme regulator activity	Pf00079	483951	SERPINB10	1	ENSCAFG00000023582.2	Amoebiasis		Neutrophil degranulation	4	0	1
IsMasterProteinCandidate	6983847	glyceraldehyde-3-phosphate dehydrogenase [Canis lupus familiaris]	0	FALSE	9.664	7	2	5	2	333	35.8	8.12	14.69	2	cell death;cell organization and biogenesis;metabolic process;regulation of biological process	cytoplasm;cytoskeleton;cytosol;nucleus	catalytic activity;nucleotide binding;protein binding	Pf00044, Pf02800	403755	GAPDH	27					0	0	1
IsMasterProtein	1418292147	glutathione S-transferase A2 [Canis lupus dingo]	0	FALSE	3.809	9	2	2	2	223	25.6	8.92	4.83	2												0	0	1
IsMasterProteinCandidate	545492660	calpastatin isoform X1 [Canis lupus familiaris]	0	FALSE	6.182	4	2	3	2	803	86.1	5.91	6.96	2				Pf00748	479148	CAST	3					0	0	1
IsMasterProtein	1418313468	tropomyosin alpha-3 chain isoform X7 [Canis lupus dingo]	0	FALSE	16.345	22	6	11	2	248	28.9	4.75	31.1	6												0	4	1
IsMasterProtein	1494245199	immunoglobulin light chain IGL-3, partial [Canis lupus familiaris]	0	FALSE	11.996	18	2	10	2	118	12.7	7.12	31.05	2												0	0	1
None	1535088960	unnamed protein product [Toxocara canis]	0	FALSE	9.759	17	2	11	2	103	11.4	11.19	34.02	2												0	0	1
None	1379069777	Chain B, Endoplasmin	0	FALSE	9.404	11	2	3	2	236	26.5	5.53	8.92	2												0	0	1
IsMasterProtein	1239938912	maltase-glucoamylase, intestinal isoform X1 [Canis lupus familiaris]	0	FALSE	6.998	1	2	3	2	1846	208.7	5.97	5.28	2												0	0	1
IsMasterProteinCandidate	1418331394	calpastatin isoform X8 [Canis lupus dingo]	0	FALSE	6.182	4	2	3	2	782	83.6	5.73	6.96	2												0	0	1
None	1535090331	unnamed protein product [Toxocara canis]	0	FALSE	11.152	10	3	13	2	463	51.1	10.93	39.06	3												0	0	1
None	1418303612	myosin-14 isoform X1 [Canis lupus dingo]	0	FALSE	5.304	1	2	2	2	2036	232	5.62	4.66	2												0	0	1

## Sheet: Peptide
Confidence	Annotated Sequence	Modifications	Contaminant	Qvality PEP	Qvality q-value	# Protein Groups	# Proteins	# PSMs	Master Protein Accessions	Positions in Master Proteins	Modifications in Master Proteins	# Missed Cleavages	Theo. MH+ [Da]	Confidence (by Search Engine): Sequest HT	Percolator q-Value (by Search Engine): Sequest HT	Percolator PEP (by Search Engine): Sequest HT	XCorr (by Search Engine): Sequest HT
High	[R].AAAENDFVVLK.[K]	1xTMT6plex [K11]; 1xTMT6plex [N-Term]	FALSE	0.000863245	0.000636575	1	1	5	1418221457	1418221457 [243-253]		0	1634.95	High	0.0001863	5.207e-05	3.88
High	[K].NDNAINKIMEDLDTNGDKELNFEEFSILVAR.[L]	2xTMT6plex [K7; K18]; 1xTMT6plex [N-Term]	FALSE	5.71483e-06	0.000636575	1	1	10	928140605	928140605 [55-85]		2	4255.22	High	0.0001863	5.764e-08	4.36
High	[K].NAPAIIFIDELDAIAPK.[R]	1xTMT6plex [K17]; 1xTMT6plex [N-Term]	FALSE	0.000509986	0.000636575	1	3	3	934162022	934162022 [408-424]		0	2269.32	High	0.0001863	2.543e-05	3.17
High	[R].NALFCLESAWGSISEAQGSLVYTK.[A]	1xCarbamidomethyl [C5]; 1xTMT6plex [K24]; 1xTMT6plex [N-Term]	FALSE	1.23167e-05	0.000636575	1	6	1	1418213976	1418213976 [1132-1155]		0	3089.6	High	0.0001863	1.633e-07	3.74
High	[R].NAAENEFVGLK.[K]	1xTMT6plex [K11]; 1xTMT6plex [N-Term]	FALSE	0.000167144	0.000636575	1	4	5	1418221668	1418221668 [300-310]		0	1649.93	High	0.0001863	5.629e-06	4.6
High	[-K].MYGAELASVDFQQASEEAR.[K]	1xTMT6plex [N-Term]	FALSE	9.2728e-05	0.000636575	1	2	1	1418205376	1418205376 [111-129]		0	2331.11	High	0.0001863	2.528e-06	4.84
High	[K].MVVESAYEVIK.[L]	1xTMT6plex [K11]; 1xTMT6plex [N-Term]	FALSE	0.000280223	0.000636575	1	4	2	356461040	356461040 [234-244]		0	1725.99	High	0.0001863	1.129e-05	3.97
High	[R].MTPPQLDEDGSYFLYSK.[L]	1xTMT6plex [K17]; 1xTMT6plex [N-Term]	FALSE	2.48096e-05	0.000636575	2	11	4	1494245209; 16607715	1494245209 [418-434]; 16607715 [507-523]		0	2449.24	High	0.0001863	4.234e-07	4.38
High	[R].MTGSEFDFEEMK.[R]	1xTMT6plex [K12]; 1xTMT6plex [N-Term]	FALSE	0.00314712	0.000636575	1	4	1	1418501820	1418501820 [467-478]		0	1908.91	High	0.0001863	0.0003002	2.22
High	[R].MSNEEACDVVINTLGKKDR.[S]	1xCarbamidomethyl [C7]; 2xTMT6plex [K16; K17]; 1xTMT6plex [N-Term]	FALSE	5.31547e-06	0.000636575	2	3	3	1418315431; 560891934	1418315431 [273-291]; 560891934 [273-291]		2	2866.54	High	0.0001863	5.246e-08	5.96
High	[R].MSNEEACDVVINTLGK.[K]	1xCarbamidomethyl [C7]; 1xTMT6plex [K16]; 1xTMT6plex [N-Term]	FALSE	7.63569e-06	0.000636575	2	3	7	1418315431; 560891934	1418315431 [273-288]; 560891934 [273-288]		0	2238.15	High	0.0001863	8.59e-08	4.33
High	[R].NECFLAHK.[D]	1xCarbamidomethyl [C3]; 1xTMT6plex [K8]; 1xTMT6plex [N-Term]	FALSE	0.0110641	0.000636575	2	4	7	6687188; 1418328547	6687188 [123-130]; 1418328547 [123-130]		0	1476.8	High	0.0001863	0.001662	3.54
High	[R].MSCAEDFLSVVLNR.[L]	1xCarbamidomethyl [C3]; 1xTMT6plex [N-Term]	FALSE	1.97501e-06	0.000636575	1	2	10	6687188	6687188 [470-483]		0	1869.94	High	0.0001863	1.366e-08	5.39
High	[R].MSCADDFLSVVLNR.[L]	1xCarbamidomethyl [C3]; 1xTMT6plex [N-Term]	FALSE	5.88285e-06	0.000636575	1	2	9	1418328547	1418328547 [470-483]		0	1855.92	High	0.0001863	6.014e-08	3.95
High	[R].MSCADDFLSVVLNR.[L]	1xCarbamidomethyl [C3]	FALSE	0.00829086	0.000636575	1	2	1	1418328547	1418328547 [470-483]		0	1626.76	High	0.0001863	0.001117	3.28
High	[K].MQQNIQELEEQLEEEESAR.[Q]	1xTMT6plex [N-Term]	FALSE	3.5734e-07	0.000636575	1	2	2	122135145	122135145 [941-959]		0	2562.22	High	0.0001863	1.35e-09	5.29
High	[K].MPQEILAEK.[K]	1xTMT6plex [K9]; 1xTMT6plex [N-Term]	FALSE	0.00990603	0.000636575	1	1	3	1418507047	1418507047 [330-338]		0	1516.88	High	0.0001863	0.001428	2.34
High	[-].MLTELESAINSLIEVYHKYSLVK.[G]	2xTMT6plex [K18; K23]; 1xTMT6plex [N-Term]	FALSE	3.18922e-05	0.000636575	1	1	6	224969390	224969390 [1-23]		1	3367.92	High	0.0001863	5.948e-07	4.53
High	[-].MLTELESAINSLIEVYHK.[Y]	1xTMT6plex [K18]; 1xTMT6plex [N-Term]	FALSE	1.39865e-08	0.000636575	1	1	25	224969390	224969390 [1-18]		0	2548.41	High	0.0001863	1.662e-11	5.27
High	[-].MLTELESAINSLIEVYHK.[Y]	1xOxidation [M1]; 1xTMT6plex [K18]	FALSE	0.000128155	0.000636575	1	1	2	224969390	224969390 [1-18]		0	2335.24	High	0.0001863	3.929e-06	3.6
High	[K].MLSGFTPVMASIEK.[L]	1xTMT6plex [K14]; 1xTMT6plex [N-Term]	FALSE	1.37637e-05	0.000636575	2	2	4	1418214537; 545546410	1418214537 [1357-1370]; 545546410 [1369-1382]		0	1969.09	High	0.0001863	1.898e-07	4.65
High	[K].MINLSVPDTIDER.[TA]	1xTMT6plex [N-Term]	FALSE	0.00019697	0.000636575	2	4	5	1239955970; 1418318928	1239955970 [216-228]; 1418318928 [169-181]		0	1731.91	High	0.0001863	6.999e-06	4.46
High	[K].MLLDQQLLFGR.[N]	1xTMT6plex [N-Term]	FALSE	7.24843e-05	0.000636575	2	2	5	1418510423; 928167632	1418510423 [626-636]; 928167632 [626-636]		0	1562.89	High	0.0001863	1.81e-06	3.79
High	[R].MSCAEDFLSVVLNR.[L]	1xCarbamidomethyl [C3]	FALSE	0.00865781	0.000636575	1	2	2	6687188	6687188 [470-483]		0	1640.78	High	0.0001863	0.00119	3.31
High	[K].MLDAEDIVNTARPDEK.[A]	1xTMT6plex [K16]; 1xTMT6plex [N-Term]	FALSE	0.0195766	0.000636575	1	3	2	1418305407	1418305407 [240-255]		0	2275.2	High	0.0001863	0.003618	2.9
High	[K].NFEEVAFDEK.[K]	1xTMT6plex [K10]; 1xTMT6plex [N-Term]	FALSE	0.00495195	0.000636575	1	1	1	73964749	73964749 [378-387]		0	1685.88	High	0.0001863	0.0005575	3.01
High	[K].NIEDVIAQGIGK.[L]	1xTMT6plex [K12]; 1xTMT6plex [N-Term]	FALSE	0.0143389	0.000636575	1	2	1	1418207290	1418207290 [50-61]		0	1715.01	High	0.0001863	0.002364	3.28
High	[R].NPQLQNLLLDDFFK.[S]	1xTMT6plex [K14]; 1xTMT6plex [N-Term]	FALSE	5.16923e-05	0.000636575	1	1	4	1418514978	1418514978 [383-396]		0	2163.22	High	0.0001863	1.145e-06	5.17
High	[R].NPMEGPFNYVYTACLCDSNPR.[T]	2xCarbamidomethyl [C14; C16]; 1xTMT6plex [N-Term]	FALSE	3.03228e-07	0.000636575	1	1	6	73978762	73978762 [76-96]		0	2734.23	High	0.0001863	1.08e-09	6.33
High	[K].NPDGSVSVIQK.[A]	1xTMT6plex [K11]; 1xTMT6plex [N-Term]	FALSE	3.63341e-05	0.000636575	2	3	6	1418305257; 1239884114	1418305257 [2923-2933]; 1239884114 [2923-2933]		0	1601.93	High	0.0001863	7.104e-07	4.19
High	[R].NPDDITNEEYGEFYK.[S]	1xTMT6plex [K15]; 1xTMT6plex [N-Term]	FALSE	3.651e-05	0.000636575	1	2	3	1418344784	1418344784 [301-315]		0	2292.11	High	0.0001863	7.148e-07	3.15
High	[K].NNSFYGSELK.[I]	1xTMT6plex [K10]; 1xTMT6plex [N-Term]	FALSE	0.00412299	0.000636575	1	4	1	1418212080	1418212080 [706-715]		0	1616.87	High	0.0001863	0.000435	2.84
High	[K].NMQDLVEDFKK.[K]	2xTMT6plex [K10; K11]; 1xTMT6plex [N-Term]	FALSE	0.00254519	0.000636575	1	4	1	1418221668	1418221668 [280-290]		1	2054.16	High	0.0001863	0.0002261	2.48
High	[KR].NMQDLVEDFK.[KRN]	1xTMT6plex [K10]; 1xTMT6plex [N-Term]	FALSE	0.000180571	0.000636575	3	8	14	1418221459; 1418221469; 1418221668	1418221459 [276-285]; 1418221469 [247-256]; 1418221668 [280-289]		0	1696.9	High	0.0001863	6.223e-06	3.25
High	[K].NMADQIVQEIYNQIQSQK.[K]	1xTMT6plex [K18]; 1xTMT6plex [N-Term]	FALSE	2.48757e-07	0.000636575	1	3	11	1418216286	1418216286 [265-282]		0	2608.38	High	0.0001863	8.252e-10	5.54
High	[K].NLVTDTVMQMLVDLAK.[S]	1xTMT6plex [K16]; 1xTMT6plex [N-Term]	FALSE	1.36825e-06	0.000636575	1	1	9	1418305580	1418305580 [58-73]		0	2249.26	High	0.0001863	8.342e-09	4.73
High	[K].NLVNDALSK.[I]	1xTMT6plex [K9]; 1xTMT6plex [N-Term]	FALSE	0.00152595	0.000636575	1	1	11	1418249553	1418249553 [83-91]		0	1431.86	High	0.0001863	0.0001125	3.51
High	[R].NLDLDSIIAEVK.[A]	1xTMT6plex [K12]; 1xTMT6plex [N-Term]	FALSE	0.00416295	0.000636575	1	5	3	345791839	345791839 [327-338]		0	1788.05	High	0.0001863	0.0004393	2.31
High	[R].NLLSVAYK.[NV]	1xTMT6plex [K8]; 1xTMT6plex [N-Term]	FALSE	0.0113331	0.000636575	7	21	6	928151832; 1418252030; 1535098889; 1418307161; 1418505824; 1418213116; 73967156	928151832 [42-49]; 1418252030 [42-49]; 1535098889 [45-52]; 1418307161 [43-50]; 1418505824 [42-49]; 1418213116 [42-49]; 73967156 [43-50]		0	1365.85	High	0.0001863	0.001717	2.83
High	[K].NLLFNDNTECLAK.[L]	1xCarbamidomethyl [C10]; 1xTMT6plex [K13]; 1xTMT6plex [N-Term]	FALSE	4.03197e-07	0.000636575	1	2	12	559767226	559767226 [657-669]		0	2010.07	High	0.0001863	1.586e-09	4.16
High	[K].NLLFNDNTECLAK.[L]	1xCarbamidomethyl [C10]; 1xTMT6plex [K13]	FALSE	0.0124759	0.000636575	1	2	2	559767226	559767226 [657-669]		0	1780.91	High	0.0001863	0.001955	2.96
High	[K].NLHPDLGTDADKEQWK.[QE]	2xTMT6plex [K12; K16]; 1xTMT6plex [N-Term]	FALSE	0.000725512	0.000636575	1	5	6	1418223224	1418223224 [242-257]		1	2554.39	High	0.0001863	4.12e-05	5
High	[K].NLHPDLGTDADK.[E]	1xTMT6plex [K12]; 1xTMT6plex [N-Term]	FALSE	0.000810727	0.000636575	1	5	2	1418223224	1418223224 [242-253]		0	1753.95	High	0.0001863	4.767e-05	4.97
High	[K].NLGLAGYK.[G]	1xTMT6plex [K8]; 1xTMT6plex [N-Term]	FALSE	0.010196	0.000636575	1	2	10	665505916	665505916 [32-39]		0	1293.79	High	0.0001863	0.001485	3.24
High	[K].NLGELITTLNAAK.[V]	1xTMT6plex [K13]; 1xTMT6plex [N-Term]	FALSE	0.000859087	0.000636575	1	1	3	76363530	76363530 [21-33]		0	1816.09	High	0.0001863	5.161e-05	2.61
High	[K].NLFLGHK.[D]	1xTMT6plex [K7]; 1xTMT6plex [N-Term]	FALSE	0.0200503	0.000636575	1	3	5	73957095	73957095 [144-150]		0	1286.8	High	0.0001863	0.003719	3.52
High	[R].NIFDFNALK.[E]	1xTMT6plex [K9]; 1xTMT6plex [N-Term]	FALSE	0.0222725	0.000636575	1	2	1	928134704	928134704 [219-227]		0	1539.89	High	0.0001863	0.004292	2.67
High	[K].NLEQQLEQIGAQR.[K]	1xTMT6plex [N-Term]	FALSE	0.00103209	0.000636575	1	3	2	124728	124728 [185-197]		0	1755.96	High	0.0001863	6.632e-05	3.17
High	[K].NLEPLFEAYISALR.[K]	1xTMT6plex [N-Term]	FALSE	2.96315e-06	0.000636575	1	1	6	1418221457	1418221457 [191-204]		0	1865.04	High	0.0001863	2.373e-08	4.81
High	[K].NIILEEGK.[E]	1xTMT6plex [K8]; 1xTMT6plex [N-Term]	FALSE	0.0151883	0.000636575	1	2	7	57099669	57099669 [46-53]		0	1373.84	High	0.0001863	0.002559	2.4
High	[R].MICVDDYCR.[N]	2xCarbamidomethyl [C3; C8]; 1xTMT6plex [N-Term]	FALSE	0.00434758	0.000636575	2	2	6	1418215240; 1239968164	1418215240 [530-538]; 1239968164 [530-538]		0	1460.65	High	0.0001863	0.0004657	3.23
High	[K].MFGIDRDAIAQAVR.[D]	1xTMT6plex [N-Term]	FALSE	0.0143389	0.000636575	1	3	2	1418216286	1418216286 [604-617]		1	1791.97	High	0.0001863	0.002361	3.57
High	[K].MDTWLYLGYEYVTALR.[N]	1xTMT6plex [N-Term]	FALSE	4.58132e-05	0.000636575	2	2	4	1418510423; 928167632	1418510423 [331-346]; 928167632 [331-346]		0	2223.14	High	0.0001863	9.724e-07	3.29
High	[K].LTYVDFLVYDILDLHR.[I]	1xTMT6plex [N-Term]	FALSE	0.0011533	0.000636575	1	2	1	1418288349	1418288349 [153-168]		0	2224.22	High	0.0001863	7.699e-05	2.84
High	[K].LTYNQGGTTGSR.[G]	1xTMT6plex [N-Term]	FALSE	6.27078e-05	0.000636575	2	2	4	1418305257; 1239884114	1418305257 [268-279]; 1239884114 [268-279]		0	1483.77	High	0.0001863	1.484e-06	3.65
High	[K].ITYEELPAIITIEDAIK.[N]	1xTMT6plex [K17]; 1xTMT6plex [N-Term]	FALSE	5.47765e-05	0.000636575	1	4	5	1418212080	1418212080 [689-705]		0	2390.38	High	0.0001863	1.239e-06	4.39
High	[R].LTVASHEEMHK.[N]	1xOxidation [M9]; 1xTMT6plex [K11]; 1xTMT6plex [N-Term]	FALSE	0.00039866	0.000636575	1	1	8	928140605	928140605 [86-96]		0	1755.95	High	0.0001863	1.82e-05	4.13
High	[R].LTVASHEEMHK.[N]	1xTMT6plex [K11]; 1xTMT6plex [N-Term]	FALSE	4.42425e-06	0.000636575	1	1	8	928140605	928140605 [86-96]		0	1739.95	High	0.0001863	4.096e-08	5.08
High	[R].LTVASHEEMHK.[N]	1xTMT6plex [K11]	FALSE	0.0219557	0.000636575	1	1	3	928140605	928140605 [86-96]		0	1510.79	High	0.0001863	0.004217	3.08
High	[K].ITSDLDGHPVPK.[Q]	1xTMT6plex [K12]; 1xTMT6plex [N-Term]	FALSE	0.00591851	0.000636575	1	3	2	1418216286	1418216286 [103-114]		0	1736.99	High	0.0001863	0.0007101	3.25
High	[K].ITQSNAILR.[Y]	1xTMT6plex [N-Term]	FALSE	0.00981121	0.000636575	2	4	2	1418288349; 57088159	1418288349 [70-78]; 57088159 [75-83]		0	1244.75	High	0.0001863	0.00141	3.19
High	[R].LTLVCESAPGPITMDLTGDLEALK.[K]	1xCarbamidomethyl [C5]; 1xTMT6plex [K24]; 1xTMT6plex [N-Term]	FALSE	7.27569e-06	0.000636575	1	1	2	57106959	57106959 [71-94]		0	3002.62	High	0.0001863	8.03e-08	5.12
High	[R].LTLGLYSGNAGDAFR.[G]	1xTMT6plex [N-Term]	FALSE	1.10926e-08	0.000636575	1	2	14	1418194692	1418194692 [164-178]		0	1783.95	High	0.0001863	1.219e-11	4.54
High	[R].IVAEEFLK.[N]	1xTMT6plex [K8]; 1xTMT6plex [N-Term]	FALSE	0.0119481	0.000636575	1	1	2	928162268	928162268 [159-166]		0	1406.87	High	0.0001863	0.001838	3.31
High	[K].ITLDNAYMEK.[C]	1xTMT6plex [K10]; 1xTMT6plex [N-Term]	FALSE	0.000304198	0.000636575	1	5	1	1239972768	1239972768 [202-211]		0	1655.91	High	0.0001863	1.265e-05	3.42
High	[K].LTFVDFLTYDVLDQNR.[M]	1xTMT6plex [N-Term]	FALSE	0.000289857	0.000636575	1	2	3	57088159	57088159 [158-173]		0	2188.15	High	0.0001863	1.183e-05	3.13
High	[R].LTFDAIATLR.[G]	1xTMT6plex [N-Term]	FALSE	0.0230292	0.000636575	1	1	1	345799783	345799783 [294-303]		0	1349.8	High	0.0001863	0.00449	3.08
High	[K].ITELLESLPSDTR.[L]	1xTMT6plex [N-Term]	FALSE	0.00123394	0.000636575	1	2	2	1418207941	1418207941 [254-266]		0	1702.94	High	0.0001863	8.473e-05	3.08
High	[R].LTEAQSFDYSEIPNFPR.[S]	1xTMT6plex [N-Term]	FALSE	8.49164e-06	0.000636575	1	1	4	1418335936	1418335936 [42-58]		0	2243.12	High	0.0001863	9.903e-08	4.55
High	[K].ISTSLPVLDLIDAIQPGSINYDLLK.[T]	1xTMT6plex [K25]; 1xTMT6plex [N-Term]	FALSE	0.00256987	0.000636575	1	2	2	1239955970	1239955970 [596-620]		0	3156.82	High	0.0001863	0.0002284	2.3
High	[K].LSSTWEGIQAGK.[E]	1xTMT6plex [K12]; 1xTMT6plex [N-Term]	FALSE	0.0125962	0.000636575	1	1	2	359321944	359321944 [143-154]		0	1734.98	High	0.0001863	0.001974	3.26
High	[R].LSSIQTWK.[L]	1xTMT6plex [K8]; 1xTMT6plex [N-Term]	FALSE	0.0225937	0.000636575	2	2	9	50950241; 1418310050	50950241 [239-246]; 1418310050 [239-246]		0	1420.86	High	0.0001863	0.004388	3.43
High	[K].ISQLTNMGPTELLIEMEDWK.[G]	1xTMT6plex [K20]; 1xTMT6plex [N-Term]	FALSE	2.06499e-05	0.000636575	1	1	1	1418336465	1418336465 [333-352]		0	2806.48	High	0.0001863	3.294e-07	2.9
High	[K].ISPIIGEASTWGK.[G]	1xTMT6plex [K13]; 1xTMT6plex [N-Term]	FALSE	3.89794e-07	0.000636575	2	2	20	1418215240; 1239968164	1418215240 [333-345]; 1239968164 [333-345]		0	1817.06	High	0.0001863	1.515e-09	4.87
High	[K].LSPLGEELR.[D]	1xTMT6plex [N-Term]	FALSE	0.0154083	0.000636575	1	1	3	1418241889	1418241889 [164-172]		0	1242.73	High	0.0001863	0.002604	3.17
High	[K].ITHWAEPIVK.[F]	1xTMT6plex [K10]; 1xTMT6plex [N-Term]	FALSE	0.00260734	0.000636575	1	12	3	1418230426	1418230426 [97-106]		0	1651.99	High	0.0001863	0.0002336	4.03
High	[K].LVALPYQLDSR.[L]	1xTMT6plex [N-Term]	FALSE	7.793e-05	0.000636575	2	3	9	1418305257; 1239884114	1418305257 [2148-2158]; 1239884114 [2148-2158]		0	1503.87	High	0.0001863	1.99e-06	3.69
High	[R].LVCDNTHITK.[V]	1xCarbamidomethyl [C3]; 1xTMT6plex [K10]; 1xTMT6plex [N-Term]	FALSE	0.0108014	0.000636575	1	2	1	1418338512	1418338512 [669-678]		0	1658.93	High	0.0001863	0.001606	2.78
High	[K].LVDPQGPLK.[D]	1xTMT6plex [K9]; 1xTMT6plex [N-Term]	FALSE	0.00316234	0.000636575	2	3	11	1418305257; 1239884114	1418305257 [1468-1476]; 1239884114 [1468-1476]		0	1424.89	High	0.0001863	0.0003035	2.95
High	[-].MAKPDCIISSDGK.[N]	1xCarbamidomethyl [C6]; 2xTMT6plex [K3; K13]; 1xTMT6plex [N-Term]	FALSE	0.00990603	0.000636575	1	1	2	928174762	928174762 [1-13]		0	2109.17	High	0.0001863	0.001426	2.81
High	[K].LYTLVLTDPDAPSR.[K]	1xTMT6plex [N-Term]	FALSE	0.00114221	0.000636575	1	1	3	114326321	114326321 [63-76]		0	1789.99	High	0.0001863	7.598e-05	3.03
High	[K].LYSQFLGK.[R]	1xTMT6plex [K8]; 1xTMT6plex [N-Term]	FALSE	0.0117772	0.000636575	1	2	2	1418288349	1418288349 [137-144]		0	1413.85	High	0.0001863	0.001802	3.26
High	[K].IYQSGEVR.[G]	1xTMT6plex [N-Term]	FALSE	0.0126569	0.000636575	2	2	3	1418215240; 1239968164	1418215240 [643-650]; 1239968164 [643-650]		0	1180.65	High	0.0001863	0.001988	3.17
High	[R].IYHSHVDTPK.[D]	1xTMT6plex [K10]; 1xTMT6plex [N-Term]	FALSE	0.00833085	0.000636575	1	2	3	1418510295	1418510295 [182-191]		0	1654.93	High	0.0001863	0.001129	3.28
High	[K].LYEEGSNK.[R]	1xTMT6plex [K8]; 1xTMT6plex [N-Term]	FALSE	0.0224861	0.000636575	1	2	2	1418345461	1418345461 [58-65]		0	1397.77	High	0.0001863	0.00437	2.74
High	[R].LYDVHGDCSYVLSK.[K]	1xCarbamidomethyl [C8]; 1xTMT6plex [K14]; 1xTMT6plex [N-Term]	FALSE	0.00272305	0.000636575	2	3	1	1239945861; 1418206782	1239945861 [48-61]; 1418206782 [438-451]		0	2114.1	High	0.0001863	0.0002475	4.14
High	[K].LYDELLQSYQEK.[M]	1xTMT6plex [K12]; 1xTMT6plex [N-Term]	FALSE	0.00171338	0.000636575	1	1	2	163954	163954 [336-347]		0	1987.08	High	0.0001863	0.000132	2.9
High	[K].IWNVVEAADIGCTAGSGK.[D]	1xCarbamidomethyl [C12]; 1xTMT6plex [K18]; 1xTMT6plex [N-Term]	FALSE	4.23607e-06	0.000636575	1	2	2	1418218430	1418218430 [615-632]		0	2306.22	High	0.0001863	3.846e-08	5.38
High	[K].LVVLPFPNK.[E]	1xTMT6plex [K9]; 1xTMT6plex [N-Term]	FALSE	0.0176204	0.000636575	1	2	3	74003556	74003556 [356-364]		0	1484.96	High	0.0001863	0.003132	2.87
High	[K].LVVECVMNNVTCTR.[I]	2xCarbamidomethyl [C5; C12]; 1xTMT6plex [N-Term]	FALSE	0.00374391	0.000636575	1	6	1	928174762	928174762 [79-92]		0	1923.97	High	0.0001863	0.0003801	3.57
High	[R].IVTVEDHYYEGGIGEAVSSALVGEPGITVSR.[L]	1xTMT6plex [N-Term]	FALSE	1.42593e-08	0.000636575	1	3	3	1418216286	1418216286 [556-586]		0	3433.77	High	0.0001863	1.71e-11	5.95
High	[R].IVTVEDHYYEGGIGEAVSSALVGEPGITVSR.[L]		FALSE	0.00488085	0.000636575	1	3	1	1418216286	1418216286 [556-586]		0	3204.61	High	0.0001863	0.0005444	2.4
High	[K].LVPLLNTGDIIIDGGNSEYR.[D]	1xTMT6plex [N-Term]	FALSE	1.90016e-06	0.000636575	1	1	2	1418514978	1418514978 [88-107]		0	2388.3	High	0.0001863	1.303e-08	5.11
High	[R].IVPEASGTPSSDAISR.[L]	1xTMT6plex [N-Term]	FALSE	0.000757735	0.000636575	1	1	1	345801939	345801939 [417-432]		0	1815.96	High	0.0001863	4.361e-05	3.48
High	[K].IVPAKDDTLGLNIINSR.[I]	1xTMT6plex [K5]; 1xTMT6plex [N-Term]	FALSE	8.56477e-07	0.000636575	1	1	4	1418249553	1418249553 [92-108]		1	2297.36	High	0.0001863	4.422e-09	4.14
High	[RK].LVLVNAIYFK.[G]	1xTMT6plex [K10]; 1xTMT6plex [N-Term]	FALSE	0.00281659	0.000636575	1	8	1	1418205376	1418205376 [159-168]		0	1638.04	High	0.0001863	0.0002579	1.33
High	[K].LVIVGDGACGK.[T]	1xCarbamidomethyl [C9]; 1xTMT6plex [K11]; 1xTMT6plex [N-Term]	FALSE	0.000973992	0.000636575	1	14	2	734545850	734545850 [8-18]		0	1546.9	High	0.0001863	6.13e-05	3.24
High	[K].LVLPVVLLADAQVAQGSIR.[T]	1xTMT6plex [N-Term]	FALSE	4.30465e-09	0.000636575	1	1	13	1418249549	1418249549 [112-130]		0	2191.34	High	0.0001863	3.378e-12	6.74
High	[R].LVGGSNQCQGR.[V]	1xCarbamidomethyl [C8]; 1xTMT6plex [N-Term]	FALSE	0.000248354	0.000636575	1	3	3	928175938	928175938 [218-228]		0	1404.72	High	0.0001863	9.631e-06	2.88
High	[K].LVFCEVFK.[Y]	1xCarbamidomethyl [C4]; 1xTMT6plex [K8]; 1xTMT6plex [N-Term]	FALSE	0.0114977	0.000636575	1	5	4	648216199	648216199 [136-143]		0	1499.87	High	0.0001863	0.001745	2.78
High	[RK].LVESGGDLVKPGGSLR.[L]	1xTMT6plex [K10]; 1xTMT6plex [N-Term]	FALSE	6.33165e-05	0.000636575	1	2	7	1340199079	1340199079 [4-19]		0	2042.2	High	0.0001863	1.503e-06	3.87
High	[K].LVDQHLDQEPAQR.[T]	1xTMT6plex [N-Term]	FALSE	0.00217051	0.000636575	1	3	3	124728	124728 [211-223]		0	1777.94	High	0.0001863	0.0001818	3.53
High	[R].NPYYGGESSSITPLEELYK.[R]	1xTMT6plex [K19]; 1xTMT6plex [N-Term]	FALSE	9.39805e-06	0.000636575	1	2	1	1418225109	1418225109 [36-54]		0	2605.34	High	0.0001863	1.133e-07	4.58
High	[K].LSPEELLLR.[W]	1xTMT6plex [N-Term]	FALSE	0.0179611	0.000636575	2	6	4	1239955970; 1418318928	1239955970 [314-322]; 1418318928 [267-275]		0	1298.79	High	0.0001863	0.003212	3.16
High	[R].NQDQDDWLK.[M]	1xTMT6plex [K9]; 1xTMT6plex [N-Term]	FALSE	0.00163264	0.000636575	2	3	4	1239945861; 1418206782	1239945861 [1600-1608]; 1418206782 [1990-1998]		0	1619.84	High	0.0001863	0.0001235	3.76
High	[K].NQGIEEALK.[N]	1xTMT6plex [K9]; 1xTMT6plex [N-Term]	FALSE	0.00680578	0.000636575	1	4	2	345798988	345798988 [220-228]		0	1459.85	High	0.0001863	0.0008587	2.96
High	[R].SAGWNIPMGLLYWKLPEPR.[E]	1xTMT6plex [K14]; 1xTMT6plex [N-Term]	FALSE	0.000655552	0.000636575	2	2	1	1418510423; 928167632	1418510423 [142-160]; 928167632 [142-160]		1	2686.49	High	0.0001863	3.582e-05	3.63
High	[R].SAGWNIPMGLLYWK.[L]	1xTMT6plex [K14]; 1xTMT6plex [N-Term]	FALSE	0.00148956	0.000636575	2	2	2	1418510423; 928167632	1418510423 [142-155]; 928167632 [142-155]		0	2094.16	High	0.0001863	0.0001093	3.69
High	[R].SAGGAVCEQPQDIECQAENFPGR.[S]	2xCarbamidomethyl [C7; C15]; 1xTMT6plex [N-Term]	FALSE	8.45981e-05	0.000636575	2	3	1	1239945861; 1418206782	1239945861 [1121-1143]; 1418206782 [1511-1533]		0	2749.25	High	0.0001863	2.231e-06	5.2
High	[K].SADTLWGIQK.[E]	1xTMT6plex [K10]; 1xTMT6plex [N-Term]	FALSE	0.000343232	0.000636575	1	3	5	1418223224	1418223224 [348-357]		0	1576.91	High	0.0001863	1.486e-05	3.5
High	[R].RPVQVALLEPQGR.[D]	1xTMT6plex [N-Term]	FALSE	3.94005e-06	0.000636575	1	1	9	1418194692	1418194692 [28-40]		0	1692.01	High	0.0001863	3.497e-08	5.4
High	[R].RPVQVALLEPQGR.[D]		FALSE	0.00261995	0.000636575	1	1	1	1418194692	1418194692 [28-40]		0	1462.85	High	0.0001863	0.0002351	3.25
High	[R].RPDFCPIQCPANSHYK.[L]	2xCarbamidomethyl [C5; C9]; 1xTMT6plex [K16]; 1xTMT6plex [N-Term]	FALSE	1.00932e-06	0.000636575	2	3	6	1418305257; 1239884114	1418305257 [2320-2335]; 1239884114 [2320-2335]		0	2448.23	High	0.0001863	5.525e-09	5.31
High	[R].RPCFSGLEVDETYVPK.[E]	1xCarbamidomethyl [C3]; 1xTMT6plex [K16]; 1xTMT6plex [N-Term]	FALSE	1.46396e-06	0.000636575	2	4	11	6687188; 1418328547	6687188 [509-524]; 1418328547 [509-524]		0	2355.24	High	0.0001863	9.109e-09	6.12
High	[R].RKPALGAANR.[A]	1xTMT6plex [K2]; 1xTMT6plex [N-Term]	FALSE	0.014134	0.000636575	1	1	4	1418338512	1418338512 [149-158]		1	1511.95	High	0.0001863	0.00232	3.25
High	[R].RFPEPMPVTLK.[V]	1xTMT6plex [K11]; 1xTMT6plex [N-Term]	FALSE	8.41905e-05	0.000636575	1	1	5	1418249549	1418249549 [309-319]		1	1773.05	High	0.0001863	2.21e-06	4.22
High	[K].SASQFSDYR.[V]	1xTMT6plex [N-Term]	FALSE	0.0178754	0.000636575	1	2	1	1239885884	1239885884 [36-44]		0	1289.63	High	0.0001863	0.003196	3.06
High	[R].RFDFMGTCTYLLVGSCGQAAALPTFR.[V]	2xCarbamidomethyl [C8; C16]; 1xTMT6plex [N-Term]	FALSE	0.000176263	0.000636575	2	3	1	1418305257; 1239884114	1418305257 [871-896]; 1239884114 [871-896]		1	3168.56	High	0.0001863	6.036e-06	4.21
High	[R].RADCLPAPQAPGR.[A]	1xCarbamidomethyl [C4]; 1xTMT6plex [N-Term]	FALSE	0.00434758	0.000636575	1	1	1	1239884102	1239884102 [223-235]		1	1637.87	High	0.0001863	0.0004675	3.16
High	[R].QYFPETWLWDLFPIGDSGK.[E]	1xTMT6plex [K19]; 1xTMT6plex [N-Term]	FALSE	0.00164054	0.000636575	1	4	1	1239967618	1239967618 [566-584]		0	2757.43	High	0.0001863	0.0001243	3.25
High	[K].QVVLDLPNNVVEGSAR.[A]	1xTMT6plex [N-Term]	FALSE	0.000175414	0.000636575	2	2	6	1418214537; 545546410	1418214537 [917-932]; 545546410 [929-944]		0	1939.08	High	0.0001863	5.998e-06	3.44
High	[K].QVVDSAYEVIK.[L]	1xTMT6plex [K11]; 1xTMT6plex [N-Term]	FALSE	0.000249556	0.000636575	1	5	1	1418223224	1418223224 [262-272]		0	1708.99	High	0.0001863	9.652e-06	3.95
High	[K].QVQLSDAGR.[Y]	1xTMT6plex [N-Term]	FALSE	0.00680578	0.000636575	2	2	6	1418315431; 560891934	1418315431 [209-217]; 560891934 [209-217]		0	1202.67	High	0.0001863	0.0008548	2.79
High	[K].QVLLLQQTR.[F]	1xTMT6plex [N-Term]	FALSE	0.00566735	0.000636575	1	2	4	559767226	559767226 [628-636]		0	1327.83	High	0.0001863	0.0006689	2.81
High	[K].QVESLLQILDQSATK.[T]	1xTMT6plex [K15]; 1xTMT6plex [N-Term]	FALSE	8.58327e-05	0.000636575	2	2	2	1418214537; 545546410	1418214537 [1142-1156]; 545546410 [1154-1168]		0	2131.24	High	0.0001863	2.272e-06	3.4
High	[R].QVALWDTK.[H]	1xTMT6plex [K8]; 1xTMT6plex [N-Term]	FALSE	0.0130267	0.000636575	1	1	2	345801939	345801939 [246-253]		0	1418.84	High	0.0001863	0.002071	2.64
High	[K].QTWCPEEDRVYDSK.[K]	1xCarbamidomethyl [C4]; 1xTMT6plex [K14]; 1xTMT6plex [N-Term]	FALSE	0.00360221	0.000636575	1	2	1	1239968164	1239968164 [3300-3313]		1	2271.11	High	0.0001863	0.0003613	3.38
High	[K].QTALVELLK.[H]	1xTMT6plex [K9]; 1xTMT6plex [N-Term]	FALSE	0.0012162	0.000636575	2	4	22	6687188; 1418328547	6687188 [550-558]; 1418328547 [550-558]		0	1472.95	High	0.0001863	8.281e-05	4.26
High	[K].RDDLGKGDNEESTQTGNAGSR.[L]	1xTMT6plex [K6]; 1xTMT6plex [N-Term]	FALSE	0.00670816	0.000636575	1	2	1	1418511817	1418511817 [123-143]		2	2665.32	High	0.0001863	0.000843	3.03
High	[R].QSVEADINGLR.[RQ]	1xTMT6plex [N-Term]	FALSE	0.000198881	0.000636575	3	10	2	1418337563; 1077167933; 1418338718	1418337563 [236-246]; 1077167933 [210-220]; 1418338718 [215-225]		0	1430.78	High	0.0001863	7.133e-06	3.18
High	[K].SAVEDEGLK.[G]	1xTMT6plex [K9]; 1xTMT6plex [N-Term]	FALSE	0.00356763	0.000636575	1	2	1	56749085	56749085 [551-559]		0	1405.79	High	0.0001863	0.0003561	2.84
High	[R].SAYQEAMDISK.[K]	1xTMT6plex [K11]; 1xTMT6plex [N-Term]	FALSE	7.42559e-05	0.000636575	1	1	7	1418505824	1418505824 [149-159]		0	1700.89	High	0.0001863	1.866e-06	5.17
High	[R].SGETEDTFIADLVVGLCTGQIK.[T]	1xCarbamidomethyl [C17]; 1xTMT6plex [K22]; 1xTMT6plex [N-Term]	FALSE	2.12905e-08	0.000636575	1	7	7	1418310052	1418310052 [373-394]		0	2811.49	High	0.0001863	2.942e-11	5.91
High	[K].SFYPEEVSSMVLTK.[M]	1xTMT6plex [K14]; 1xTMT6plex [N-Term]	FALSE	0.00274946	0.000636575	1	1	2	545497049	545497049 [113-126]		0	2075.11	High	0.0001863	0.0002497	3.84
High	[K].SEPIPESNDGPVK.[V]	1xTMT6plex [K13]; 1xTMT6plex [N-Term]	FALSE	0.0127178	0.000636575	1	1	2	1418259105	1418259105 [367-379]		0	1826.99	High	0.0001863	0.002	4.17
High	[R].SENLCPLSCPPNSHYEACSR.[G]	3xCarbamidomethyl [C5; C9; C18]; 1xTMT6plex [N-Term]	FALSE	4.8156e-08	0.000636575	1	2	1	1418305257	1418305257 [1120-1139]		0	2607.16	High	0.0001863	8.93e-11	5.75
High	[R].SENFEDLLK.[V]	1xTMT6plex [K9]; 1xTMT6plex [N-Term]	FALSE	0.00971731	0.000636575	1	1	1	1239911825	1239911825 [13-21]		0	1552.86	High	0.0001863	0.00139	2.67
High	[R].SEMECQNQEYK.[MT]	1xCarbamidomethyl [C5]; 1xOxidation [M3]; 1xTMT6plex [K11]; 1xTMT6plex [N-Term]	FALSE	0.0218511	0.000636575	2	2	2	1077167933; 1418338550	1077167933 [387-397]; 1418338550 [398-408]		0	1919.89	High	0.0001863	0.004205	2.65
High	[R].SEMECQNQEYK.[MT]	1xCarbamidomethyl [C5]; 1xTMT6plex [K11]; 1xTMT6plex [N-Term]	FALSE	3.42883e-05	0.000636575	2	2	6	1077167933; 1418338550	1077167933 [387-397]; 1418338550 [398-408]		0	1903.89	High	0.0001863	6.547e-07	3.58
High	[K].SEIAYTDEK.[K]	1xTMT6plex [K9]; 1xTMT6plex [N-Term]	FALSE	0.00281659	0.000636575	1	1	2	1418322788	1418322788 [171-179]		0	1513.82	High	0.0001863	0.000259	3.95
High	[K].SEEAGGDVESYDR.[I]	1xTMT6plex [N-Term]	FALSE	0.000109804	0.000636575	2	3	3	1239945861; 1418206782	1239945861 [1106-1118]; 1418206782 [1496-1508]		0	1642.74	High	0.0001863	3.177e-06	4.36
High	[K].SEDNLLNTSVLGQLIPEVAR.[R]	1xTMT6plex [N-Term]	FALSE	5.36706e-06	0.000636575	1	1	2	1418249549	1418249549 [289-308]		0	2397.32	High	0.0001863	5.313e-08	5.43
High	[K].SAVENCQDSWR.[R]	1xCarbamidomethyl [C6]; 1xTMT6plex [N-Term]	FALSE	0.00052752	0.000636575	1	1	3	1418514978	1418514978 [397-407]		0	1580.73	High	0.0001863	2.673e-05	3.85
High	[R].SEDFGVNDDLADTDAR.[A]	1xTMT6plex [N-Term]	FALSE	3.41769e-08	0.000636575	1	1	4	558695394	558695394 [189-204]		0	1968.9	High	0.0001863	5.608e-11	3.82
High	[R].SDMGQNYK.[V]	1xTMT6plex [K8]; 1xTMT6plex [N-Term]	FALSE	0.0148285	0.000636575	1	3	2	1418314253	1418314253 [396-403]		0	1400.72	High	0.0001863	0.002464	2.97
High	[R].SDMDEELFLEEDIVSR.[S]	1xTMT6plex [N-Term]	FALSE	4.42903e-05	0.000636575	1	2	2	1418218430	1418218430 [750-765]		0	2156.03	High	0.0001863	9.255e-07	2.98
High	[K].SDLIKPWGHFR.[V]	1xTMT6plex [K5]; 1xTMT6plex [N-Term]	FALSE	0.0108534	0.000636575	1	4	3	1418266307	1418266307 [99-109]		0	1814.05	High	0.0001863	0.001614	3.04
High	[K].SDADLTWNTLR.[G]	1xTMT6plex [N-Term]	FALSE	0.0030134	0.000636575	1	3	5	559767226	559767226 [461-471]		0	1520.79	High	0.0001863	0.0002832	2.93
High	[K].SCTVAEYGVYVK.[V]	1xCarbamidomethyl [C2]; 1xTMT6plex [K12]; 1xTMT6plex [N-Term]	FALSE	2.29647e-05	0.000636575	1	3	5	73957095	73957095 [321-332]		0	1833.98	High	0.0001863	3.801e-07	3.74
High	[R].SCQGSCAALSGLTGCTNR.[C]	3xCarbamidomethyl [C2; C6; C15]; 1xTMT6plex [N-Term]	FALSE	1.32629e-08	0.000636575	2	3	5	1418305257; 1239884114	1418305257 [2722-2739]; 1239884114 [2722-2739]		0	2128.97	High	0.0001863	1.555e-11	5.67
High	[K].SCQDQEEEYK.[A]	1xCarbamidomethyl [C2]; 1xTMT6plex [K10]; 1xTMT6plex [N-Term]	FALSE	0.000426543	0.000636575	1	1	1	73996461	73996461 [184-193]		0	1773.84	High	0.0001863	1.996e-05	3.59
High	[K].SCNCLLLK.[V]	2xCarbamidomethyl [C2; C4]; 1xTMT6plex [K8]; 1xTMT6plex [N-Term]	FALSE	0.0181339	0.000636575	1	5	3	1418310052	1418310052 [336-343]		0	1465.83	High	0.0001863	0.003252	2.26
High	[R].SCDIEGVPFDGCTCPDGMYQNNEGNCVPK.[S]	4xCarbamidomethyl [C2; C12; C14; C26]; 1xOxidation [M18]; 1xTMT6plex [K29]; 1xTMT6plex [N-Term]	FALSE	0.00122208	0.000636575	2	2	1	1418215240; 1239968164	1418215240 [963-991]; 1239968164 [963-991]		0	3794.63	High	0.0001863	8.331e-05	2.71
High	[R].SCDIEGVPFDGCTCPDGMYQNNEGNCVPK.[S]	4xCarbamidomethyl [C2; C12; C14; C26]; 1xTMT6plex [K29]; 1xTMT6plex [N-Term]	FALSE	6.3931e-05	0.000636575	2	2	4	1418215240; 1239968164	1418215240 [963-991]; 1239968164 [963-991]		0	3778.63	High	0.0001863	1.527e-06	4.87
High	[R].SEDCFILDHGR.[D]	1xCarbamidomethyl [C4]; 1xTMT6plex [N-Term]	FALSE	0.0130267	0.000636575	1	4	1	1239925762	1239925762 [326-336]		0	1577.76	High	0.0001863	0.002074	2.69
High	[R].QSMEPGYPK.[S]	1xTMT6plex [K9]; 1xTMT6plex [N-Term]	FALSE	0.0114977	0.000636575	1	1	1	345799783	345799783 [414-422]		0	1494.8	High	0.0001863	0.001752	3.01
High	[R].QSEAAQVSSAE.[-]	1xTMT6plex [N-Term]	FALSE	0.00735085	0.000636575	1	2	3	1418320657	1418320657 [180-190]		0	1335.66	High	0.0001863	0.000949	2.74
High	[K].QQIHYYAVAIAK.[K]	1xTMT6plex [K12]; 1xTMT6plex [N-Term]	FALSE	0.00011087	0.000636575	1	2	1	559767226	559767226 [107-118]		0	1863.09	High	0.0001863	3.228e-06	3.72
High	[R].QCAESNPDQTQYEEAK.[T]	1xCarbamidomethyl [C2]; 1xTMT6plex [K16]; 1xTMT6plex [N-Term]	FALSE	8.41905e-05	0.000636575	1	2	4	1418510295	1418510295 [707-722]		0	2356.11	High	0.0001863	2.211e-06	4.41
High	[K].QAFTDVATGSLGQGLGAACGMAYTGK.[Y]	1xCarbamidomethyl [C19]; 1xTMT6plex [K26]; 1xTMT6plex [N-Term]	FALSE	7.2678e-07	0.000636575	1	3	3	1418216286	1418216286 [115-140]		0	2990.51	High	0.0001863	3.524e-09	2.62
High	[R].QAALQVAEDFISR.[M]	1xTMT6plex [N-Term]	FALSE	3.1282e-05	0.000636575	1	2	4	1418211040	1418211040 [308-320]		0	1676.92	High	0.0001863	5.78e-07	4.35
High	[K].NYTDEAIETDDLTIK.[L]	1xTMT6plex [K15]; 1xTMT6plex [N-Term]	FALSE	0.0029701	0.000636575	1	3	1	1418252934	1418252934 [175-189]		0	2199.14	High	0.0001863	0.0002772	2.43
High	[K].NYEVCEDGVQHCDK.[I]	2xCarbamidomethyl [C5; C12]; 1xTMT6plex [K14]; 1xTMT6plex [N-Term]	FALSE	7.30299e-07	0.000636575	2	2	17	1418215240; 1239968164	1418215240 [496-509]; 1239968164 [496-509]		0	2211.02	High	0.0001863	3.562e-09	5.01
High	[K].NYEVCEDGVQHCDK.[I]	2xCarbamidomethyl [C5; C12]; 1xTMT6plex [K14]	FALSE	0.00428514	0.000636575	2	2	2	1418215240; 1239968164	1418215240 [496-509]; 1239968164 [496-509]		0	1981.86	High	0.0001863	0.0004567	3.55
High	[R].NWCVAVDYLAASLFPTTLVR.[T]	1xCarbamidomethyl [C3]; 1xTMT6plex [N-Term]	FALSE	2.47558e-07	0.000636575	1	2	6	1239885884	1239885884 [238-257]		0	2525.34	High	0.0001863	8.18e-10	6.58
High	[R].NVPWCFFPILNQDCHY.[-]	2xCarbamidomethyl [C5; C14]; 1xTMT6plex [N-Term]	FALSE	0.00178945	0.000636575	1	2	1	30267901	30267901 [114-129]		0	2339.09	High	0.0001863	0.0001398	3.06
High	[R].NVILQTTK.[A]	1xTMT6plex [K8]; 1xTMT6plex [N-Term]	FALSE	0.00944091	0.000636575	2	3	6	1418305257; 1239884114	1418305257 [2540-2547]; 1239884114 [2540-2547]		0	1374.87	High	0.0001863	0.001335	3.18
High	[K].NVLDLEFDVEQLK.[D]	1xTMT6plex [K13]; 1xTMT6plex [N-Term]	FALSE	0.000148135	0.000636575	1	5	2	1418291961	1418291961 [280-292]		0	2020.14	High	0.0001863	4.757e-06	3.78
High	[K].QCFLQQSDETLSNFALMMNK.[I]	1xCarbamidomethyl [C2]; 1xTMT6plex [K20]	FALSE	0.0105957	0.000636575	1	2	1	1239883349	1239883349 [64-83]		0	2634.26	High	0.0001863	0.001568	2.37
High	[K].NTVTLTCLVK.[D]	1xCarbamidomethyl [C7]; 1xTMT6plex [K10]; 1xTMT6plex [N-Term]	FALSE	0.000704795	0.000636575	1	9	3	1494245209	1494245209 [384-393]		0	1606.96	High	0.0001863	3.941e-05	3.61
High	[KR].NTLYIQMDSLR.[VAS]	1xTMT6plex [N-Term]	FALSE	0.00062465	0.000636575	1	9	3	1340175718	1340175718 [77-87]		0	1582.85	High	0.0001863	3.36e-05	3.71
High	[R].NTDQASMPDNTAAQK.[V]	1xTMT6plex [K15]; 1xTMT6plex [N-Term]	FALSE	0.000495423	0.000636575	1	6	2	122135145	122135145 [359-373]		0	2050.03	High	0.0001863	2.443e-05	3.56
High	[K].NSTDEPSEK.[D]	1xTMT6plex [K9]; 1xTMT6plex [N-Term]	FALSE	0.0210318	0.000636575	1	2	5	1418301405	1418301405 [143-151]		0	1464.76	High	0.0001863	0.003972	2.78
High	[R].NSNSDFEK.[I]	1xTMT6plex [K8]; 1xTMT6plex [N-Term]	FALSE	0.00904093	0.000636575	2	2	11	1418215240; 1239968164	1418215240 [384-391]; 1239968164 [384-391]		0	1398.73	High	0.0001863	0.001262	3.31
High	[K].NSLFDYQK.[N]	1xTMT6plex [K8]; 1xTMT6plex [N-Term]	FALSE	0.0154824	0.000636575	1	2	2	1418336346	1418336346 [90-97]		0	1472.81	High	0.0001863	0.002613	2.98
High	[K].NSLDCEIVSAK.[S]	1xCarbamidomethyl [C5]; 1xTMT6plex [K11]; 1xTMT6plex [N-Term]	FALSE	0.000101639	0.000636575	1	2	4	1418293878	1418293878 [423-433]		0	1693.92	High	0.0001863	2.853e-06	3.86
High	[K].NSFEDPCSLSVENENYAR.[H]	1xCarbamidomethyl [C7]; 1xTMT6plex [N-Term]	FALSE	0.000176263	0.000636575	2	3	3	1239945861; 1418206782	1239945861 [210-227]; 1418206782 [600-617]		0	2360.07	High	0.0001863	6.044e-06	3.92
High	[R].NQNTLVGDSSGK.[S]	1xTMT6plex [K12]; 1xTMT6plex [N-Term]	FALSE	3.77654e-05	0.000636575	2	2	1	1418215240; 1239968164	1418215240 [169-180]; 1239968164 [169-180]		0	1677.92	High	0.0001863	7.465e-07	3.36
High	[K].NQLVEVEK.[V]	1xTMT6plex [K8]; 1xTMT6plex [N-Term]	FALSE	0.00908452	0.000636575	1	3	6	73957095	73957095 [169-176]		0	1416.85	High	0.0001863	0.001265	3.69
High	[K].NQLTSNPENTVFDAK.[R]	1xTMT6plex [K15]; 1xTMT6plex [N-Term]	FALSE	0.0130267	0.000636575	1	2	1	1418264760	1418264760 [82-96]		0	2136.13	High	0.0001863	0.002076	3.22
High	[K].NTVSLTCLIK.[D]	1xCarbamidomethyl [C7]; 1xTMT6plex [K10]; 1xTMT6plex [N-Term]	FALSE	0.00295581	0.000636575	1	13	5	16607663	16607663 [385-394]		0	1606.96	High	0.0001863	0.0002765	3.1
High	[K].QCFLQQSDETLSNFALMMNK.[I]	1xCarbamidomethyl [C2]; 1xTMT6plex [K20]; 1xTMT6plex [N-Term]	FALSE	1.06554e-05	0.000636575	1	2	2	1239883349	1239883349 [64-83]		0	2863.42	High	0.0001863	1.346e-07	5.57
High	[R].QCSASPLLEACAFLR.[R]	2xCarbamidomethyl [C2; C11]; 1xTMT6plex [N-Term]	FALSE	0.00190533	0.000636575	1	2	3	559767226	559767226 [693-707]		0	1951.99	High	0.0001863	0.0001519	4.4
High	[R].QCVYDLCHHK.[G]	2xCarbamidomethyl [C2; C7]; 1xTMT6plex [K10]; 1xTMT6plex [N-Term]	FALSE	0.000346563	0.000636575	2	3	8	1418305257; 1239884114	1418305257 [2664-2673]; 1239884114 [2664-2673]		0	1817.92	High	0.0001863	1.509e-05	3.5
High	[R].QQDFLPAFESVCEDIGLHKDQIVVLSDDDR.[C]	1xCarbamidomethyl [C12]; 1xTMT6plex [K19]; 1xTMT6plex [N-Term]	FALSE	0.000704795	0.000636575	1	5	1	1418266307	1418266307 [197-226]		1	3946.99	High	0.0001863	3.954e-05	4.25
High	[R].QQDFLPAFESVCEDIGLHK.[D]	1xCarbamidomethyl [C12]; 1xTMT6plex [K19]; 1xTMT6plex [N-Term]	FALSE	2.91878e-11	0.000636575	1	5	15	1418266307	1418266307 [197-215]		0	2691.39	High	0.0001863	3.864e-15	7.46
High	[R].QQDFLPAFESVCEDIGLHK.[D]	1xCarbamidomethyl [C12]; 1xTMT6plex [K19]	FALSE	8.96456e-05	0.000636575	1	5	5	1418266307	1418266307 [197-215]		0	2462.22	High	0.0001863	2.413e-06	4.62
High	[R].QPPPDSHYVEVVR.[S]	1xTMT6plex [N-Term]	FALSE	0.00140573	0.000636575	1	2	2	1239929974	1239929974 [205-217]		0	1751.93	High	0.0001863	0.0001008	3.65
High	[K].QPCQPPPQEPCAPK.[T]	2xCarbamidomethyl [C3; C11]; 1xTMT6plex [K14]; 1xTMT6plex [N-Term]	FALSE	1.14008e-05	0.000636575	1	1	6	1418213540	1418213540 [22-35]		0	2092.07	High	0.0001863	1.479e-07	3.86
High	[R].QNQIVVDEIR.[E]	1xTMT6plex [N-Term]	FALSE	0.0136672	0.000636575	1	1	2	545511447	545511447 [533-542]		0	1442.82	High	0.0001863	0.002215	3.43
High	[R].QNLEPLFEQYINNLR.[R]	1xTMT6plex [N-Term]	FALSE	0.000469793	0.000636575	2	7	1	345791839; 1418221469	345791839 [208-222]; 1418221469 [214-228]		0	2120.13	High	0.0001863	2.281e-05	4.41
High	[R].QITVNDLPVGR.[SN]	1xTMT6plex [N-Term]	FALSE	0.0128405	0.000636575	2	5	2	1239951185; 1418294943	1239951185 [176-186]; 1418294943 [141-151]		0	1440.84	High	0.0001863	0.002027	2.17
High	[K].QLLADFSCNK.[F]	1xCarbamidomethyl [C8]; 1xTMT6plex [K10]; 1xTMT6plex [N-Term]	FALSE	0.00272305	0.000636575	1	1	3	1418250613	1418250613 [671-680]		0	1653.9	High	0.0001863	0.0002479	3.26
High	[R].QLGCGWATSAPGYAR.[F]	1xCarbamidomethyl [C4]; 1xTMT6plex [N-Term]	FALSE	1.26177e-05	0.000636575	1	4	2	928175938	928175938 [496-510]; [632-646]; [758-772]		0	1823.91	High	0.0001863	1.693e-07	3.87
High	[R].QLGCGWATSAPGNAR.[F]	1xCarbamidomethyl [C4]; 1xTMT6plex [N-Term]	FALSE	2.94567e-07	0.000636575	1	5	4	928175938	928175938 [1034-1048]; [1164-1178]; [1433-1447]		0	1774.89	High	0.0001863	1.04e-09	5.16
High	[K].QLFDQVVK.[T]	1xTMT6plex [K8]; 1xTMT6plex [N-Term]	FALSE	0.0106981	0.000636575	2	10	3	545558304; 558757359	545558304 [43-50]; 558757359 [28-35]		0	1434.87	High	0.0001863	0.001587	3.21
High	[K].QIESGFNTGK.[A]	1xTMT6plex [K10]; 1xTMT6plex [N-Term]	FALSE	0.000335044	0.000636575	1	1	6	124390009	124390009 [50-59]		0	1538.86	High	0.0001863	1.443e-05	3.13
High	[K].QLDTLVNDK.[G]	1xTMT6plex [K9]; 1xTMT6plex [N-Term]	FALSE	0.00281659	0.000636575	1	1	8	1418221457	1418221457 [206-214]		0	1503.88	High	0.0001863	0.0002586	2.96
High	[R].QLDSILGER.[G]	1xTMT6plex [N-Term]	FALSE	0.0171214	0.000636575	2	7	3	345791839; 1418221469	345791839 [224-232]; 1418221469 [230-238]		0	1259.72	High	0.0001863	0.003011	2.42
High	[R].QICCSHACGIK.[C]	3xCarbamidomethyl [C3; C4; C8]; 1xTMT6plex [K11]; 1xTMT6plex [N-Term]	FALSE	0.00185094	0.000636575	1	2	2	158936956	158936956 [61-71]		0	1791.91	High	0.0001863	0.000146	3.41
High	[K].QLAPIWDK.[L]	1xTMT6plex [K8]; 1xTMT6plex [N-Term]	FALSE	0.0233612	0.000636575	1	1	3	73964749	73964749 [404-411]		0	1428.86	High	0.0001863	0.00458	3.25
High	[K].QHVQGAAQEAVTAAGASAQQVVDQATEAGQK.[A]	1xTMT6plex [K31]; 1xTMT6plex [N-Term]	FALSE	2.4101e-05	0.000636575	1	1	1	1239898218	1239898218 [11-41]		0	3507.82	High	0.0001863	4.078e-07	4.95
High	[R].QGLLPVLESFK.[V]	1xTMT6plex [K11]; 1xTMT6plex [N-Term]	FALSE	0.000128775	0.000636575	1	2	9	1418241889	1418241889 [239-249]		0	1689.04	High	0.0001863	3.934e-06	3.34
High	[R].QFVTPADVVSGNPK.[L]	1xTMT6plex [K14]; 1xTMT6plex [N-Term]	FALSE	0.00670816	0.000636575	1	4	2	1418318928	1418318928 [360-373]		0	1917.08	High	0.0001863	0.0008407	2.99
High	[K].QEPDRNECFLAHK.[D]	1xCarbamidomethyl [C8]; 1xTMT6plex [K13]; 1xTMT6plex [N-Term]	FALSE	7.00748e-05	0.000636575	2	4	10	6687188; 1418328547	6687188 [118-130]; 1418328547 [118-130]		1	2102.09	High	0.0001863	1.733e-06	2.78
High	[R].QELSNSLQIAEK.[F]	1xTMT6plex [K12]; 1xTMT6plex [N-Term]	FALSE	0.00408342	0.000636575	1	1	1	163954	163954 [321-332]		0	1818.04	High	0.0001863	0.0004278	1.98
High	[K].QEILAALEK.[G]	1xTMT6plex [K9]; 1xTMT6plex [N-Term]	FALSE	0.0028439	0.000636575	1	6	4	545495176	545495176 [436-444]		0	1472.91	High	0.0001863	0.0002627	2.97
High	[R].NQEQVGLFK.[M]	1xTMT6plex [K9]; 1xTMT6plex [N-Term]	FALSE	0.00469621	0.000636575	2	3	6	1239945861; 1418206782	1239945861 [1164-1172]; 1418206782 [1554-1562]		0	1520.88	High	0.0001863	0.0005165	3.62
High	[K].SGINCPIQK.[D]	1xCarbamidomethyl [C5]; 1xTMT6plex [K9]; 1xTMT6plex [N-Term]	FALSE	0.00591851	0.000636575	1	2	2	356582247	356582247 [95-103]		0	1474.85	High	0.0001863	0.0007099	3.29
High	[R].LSPDIVAEQK.[K]	1xTMT6plex [K10]; 1xTMT6plex [N-Term]	FALSE	0.00385383	0.000636575	1	2	8	545500084	545500084 [80-89]		0	1557.93	High	0.0001863	0.0003948	3.29
High	[R].ISNVFTFAFR.[F]	1xTMT6plex [N-Term]	FALSE	0.00057265	0.000636575	1	2	2	1418338512	1418338512 [456-465]		0	1430.8	High	0.0001863	2.977e-05	3.3
High	[R].IGAEVYHNLK.[N]	1xTMT6plex [K10]; 1xTMT6plex [N-Term]	FALSE	0.000708206	0.000636575	1	3	5	1418310052	1418310052 [184-193]		0	1601.94	High	0.0001863	3.968e-05	4.35
High	[R].LFYLALPPTVYEAVTK.[N]	1xTMT6plex [K16]; 1xTMT6plex [N-Term]	FALSE	0.00287147	0.000636575	1	2	2	1418225081	1418225081 [177-192]		0	2283.34	High	0.0001863	0.0002649	3.54
High	[K].LFQDLDADKDGQVNFNEFISLVSVVLDTSHK.[N]	2xTMT6plex [K9; K31]; 1xTMT6plex [N-Term]	FALSE	2.63027e-09	0.000636575	1	1	6	1418313614	1418313614 [57-87]		1	4181.24	High	0.0001863	1.731e-12	5.41
High	[K].LFQDLDADK.[D]	1xTMT6plex [K9]; 1xTMT6plex [N-Term]	FALSE	0.00203852	0.000636575	1	1	12	1418313614	1418313614 [57-65]		0	1522.85	High	0.0001863	0.0001673	3.75
High	[K].LFLENYELILHEGTYK.[V]	1xTMT6plex [K16]; 1xTMT6plex [N-Term]	FALSE	7.1021e-06	0.000636575	2	2	2	1239945861; 1418206782	1239945861 [566-581]; 1418206782 [956-971]		0	2440.35	High	0.0001863	7.777e-08	5.56
High	[R].IFEPTSLDAFPNLK.[E]	1xTMT6plex [K14]; 1xTMT6plex [N-Term]	FALSE	0.00133948	0.000636575	1	2	3	1418288349	1418288349 [169-182]		0	2050.16	High	0.0001863	9.458e-05	3.67
High	[K].LFDSDPITVMIPEAVSR.[N]	1xTMT6plex [N-Term]	FALSE	0.000451991	0.000636575	1	1	1	163954	163954 [405-421]		0	2119.13	High	0.0001863	2.167e-05	4.12
High	[K].IEWLESHQDADIEDFK.[A]	1xTMT6plex [K16]; 1xTMT6plex [N-Term]	FALSE	1.33706e-05	0.000636575	1	2	4	1418264760	1418264760 [602-617]		0	2433.23	High	0.0001863	1.834e-07	5.35
High	[R].LEQEIATYR.[RS]	1xTMT6plex [N-Term]	FALSE	0.00926101	0.000636575	4	16	4	1077167933; 1418338550; 1418338718; 1418338716	1077167933 [406-414]; 1418338550 [417-425]; 1418338718 [411-419]; 1418338716 [418-426]		0	1351.74	High	0.0001863	0.001304	2.84
High	[R].LENIWNETPLYFAPSSLFDLNFQAGFLMK.[K]	1xTMT6plex [K29]; 1xTMT6plex [N-Term]	FALSE	0.000615667	0.000636575	1	2	1	545500084	545500084 [211-239]		0	3864.01	High	0.0001863	3.295e-05	3.73
High	[K].IGCCYSCEEVDK.[C]	3xCarbamidomethyl [C3; C4; C7]; 1xTMT6plex [K12]; 1xTMT6plex [N-Term]	FALSE	0.000768791	0.000636575	2	3	3	1239945861; 1418206782	1239945861 [4609-4620]; 1418206782 [4935-4946]		0	1977.91	High	0.0001863	4.434e-05	3.67
High	[R].LENEIQTYR.[S]	1xTMT6plex [N-Term]	FALSE	0.0146869	0.000636575	1	6	2	1418337563	1418337563 [432-440]		0	1394.75	High	0.0001863	0.002435	2.75
High	[K].LEGDSTDLNDQIAELQAQIAELK.[M]	1xTMT6plex [K23]; 1xTMT6plex [N-Term]	FALSE	0.00011087	0.000636575	1	2	2	122135145	122135145 [1053-1075]		0	2972.58	High	0.0001863	3.216e-06	3.06
High	[R].LEFDPLSPAIK.[G]	1xTMT6plex [K11]; 1xTMT6plex [N-Term]	FALSE	3.70429e-05	0.000636575	1	3	12	545540364	545540364 [250-260]		0	1688	High	0.0001863	7.279e-07	3.89
High	[R].IEENALSQNLVEIR.[V]	1xTMT6plex [N-Term]	FALSE	0.00714153	0.000636575	1	3	1	1418314253	1418314253 [278-291]		0	1857.03	High	0.0001863	0.0009156	2.62
High	[R].IEEELGSK.[A]	1xTMT6plex [K8]; 1xTMT6plex [N-Term]	FALSE	0.0199546	0.000636575	1	4	8	1418310052	1418310052 [413-420]		0	1362.79	High	0.0001863	0.003698	3.56
High	[K].LEDTENWLYEDGEDQPK.[Q]	1xTMT6plex [K17]; 1xTMT6plex [N-Term]	FALSE	0.00128253	0.000636575	1	4	1	1239925350	1239925350 [692-708]		0	2539.22	High	0.0001863	8.929e-05	3.2
High	[R].LEDLGQVVR.[CR]	1xTMT6plex [N-Term]	FALSE	0.0100017	0.000636575	2	3	6	1239945861; 1418206782	1239945861 [2138-2146]; [2757-2765]; [3628-3636]; 1418206782 [2528-2536]; [3091-3099]; [3962-3970]		0	1257.74	High	0.0001863	0.001449	2.93
High	[K].LEDHLEGIVDVFHR.[Y]	1xTMT6plex [N-Term]	FALSE	3.00965e-05	0.000636575	1	1	6	1418313614	1418313614 [4-17]		0	1908.02	High	0.0001863	5.511e-07	4.02
High	[K].LEDFELLCLDGTR.[Q]	1xCarbamidomethyl [C8]; 1xTMT6plex [N-Term]	FALSE	0.00040059	0.000636575	1	4	8	559767226	559767226 [585-597]		0	1809.93	High	0.0001863	1.84e-05	3.49
High	[R].IEDENDNYPIFTEK.[T]	1xTMT6plex [K14]; 1xTMT6plex [N-Term]	FALSE	0.00370797	0.000636575	1	5	3	1418314267	1418314267 [232-245]		0	2185.11	High	0.0001863	0.0003757	4.15
High	[K].IECESAESTEDCIAK.[I]	2xCarbamidomethyl [C3; C12]; 1xTMT6plex [K15]; 1xTMT6plex [N-Term]	FALSE	1.9466e-06	0.000636575	2	2	7	1418510423; 928167632	1418510423 [388-402]; 928167632 [388-402]		0	2200.05	High	0.0001863	1.342e-08	4.54
High	[R].LEHPDKLNQK.[E]	2xTMT6plex [K6; K10]; 1xTMT6plex [N-Term]	FALSE	0.0216434	0.000636575	1	1	13	928140605	928140605 [26-35]		1	1909.15	High	0.0001863	0.004134	3.04
High	[R].LEALELNDCVDHTPK.[L]	1xCarbamidomethyl [C9]; 1xTMT6plex [K15]; 1xTMT6plex [N-Term]	FALSE	0.000196021	0.000636575	1	1	1	1418245560	1418245560 [184-198]		0	2212.17	High	0.0001863	6.954e-06	3.51
High	[R].LGDLYEEEMR.[E]	1xTMT6plex [N-Term]	FALSE	0.013799	0.000636575	1	1	2	559098393	559098393 [146-155]		0	1483.73	High	0.0001863	0.002248	2.85
High	[K].IGGANPGLQK.[I]	1xTMT6plex [K10]; 1xTMT6plex [N-Term]	FALSE	0.00374391	0.000636575	1	1	3	223556019	223556019 [149-158]		0	1412.86	High	0.0001863	0.0003803	3.96
High	[R].LLADPTGAFGK.[E]	1xTMT6plex [K11]; 1xTMT6plex [N-Term]	FALSE	0.0018599	0.000636575	1	3	3	1239944321	1239944321 [283-293]		0	1547.92	High	0.0001863	0.0001475	3.27
High	[K].ILAATIDNSR.[V]	1xTMT6plex [N-Term]	FALSE	0.0201464	0.000636575	1	1	1	1418338550	1418338550 [185-194]		0	1302.76	High	0.0001863	0.003761	1.99
High	[K].ILAATIDNNR.[V]	1xTMT6plex [N-Term]	FALSE	0.000369017	0.000636575	1	1	4	1077167933	1077167933 [174-183]		0	1329.77	High	0.0001863	1.644e-05	3.53
High	[R].LKEEEEDKK.[R]	3xTMT6plex [K2; K8; K9]; 1xTMT6plex [N-Term]	FALSE	0.00760279	0.000636575	1	2	1	1418219369	1418219369 [367-375]		2	2064.24	High	0.0001863	0.0009987	2.29
High	[K].LKECCDKPVLEK.[S]	2xCarbamidomethyl [C4; C5]; 3xTMT6plex [K2; K7; K12]; 1xTMT6plex [N-Term]	FALSE	0.00294158	0.000636575	2	5	10	6687188; 1418328547	6687188 [299-310]; 1418328547 [299-310]		1	2435.42	High	0.0001863	0.0002741	3.19
High	[K].IKDPDASKPEDWDER.[A]	2xTMT6plex [K2; K8]; 1xTMT6plex [N-Term]	FALSE	0.0204374	0.000636575	1	2	3	1418219369	1418219369 [208-222]		1	2488.33	High	0.0001863	0.003836	3.05
High	[K].IKAELTLDGEGLNIR.[I]	1xTMT6plex [K2]; 1xTMT6plex [N-Term]	FALSE	7.75546e-05	0.000636575	1	1	4	1418249553	1418249553 [112-126]		1	2100.24	High	0.0001863	1.978e-06	4.65
High	[K].LHVDPENFK.[LV]	1xTMT6plex [K9]; 1xTMT6plex [N-Term]	FALSE	0.00349946	0.000636575	1	5	26	227343817	227343817 [96-104]		0	1556.88	High	0.0001863	0.0003465	3.35
High	[R].LHSHVNALHQGPHTNR.[L]	1xTMT6plex [N-Term]	FALSE	0.0123566	0.000636575	1	2	1	1418225081	1418225081 [161-176]		0	2047.09	High	0.0001863	0.001924	1.98
High	[K].LHSFLGDDVFLR.[E]	1xTMT6plex [N-Term]	FALSE	0.00220216	0.000636575	1	1	2	562155348	562155348 [522-533]		0	1647.91	High	0.0001863	0.0001854	4.19
High	[K].LGEYGFQNALLVR.[Y]	1xTMT6plex [N-Term]	FALSE	9.52486e-07	0.000636575	2	5	11	6687188; 1418328547	6687188 [422-434]; 1418328547 [422-434]		0	1708.96	High	0.0001863	5.11e-09	3.32
High	[K].IHGFDLAAINIQR.[C]	1xTMT6plex [N-Term]	FALSE	6.33165e-05	0.000636575	1	2	4	1418338512	1418338512 [545-557]		0	1696.97	High	0.0001863	1.509e-06	4.4
High	[K].LGVTSDDVK.[N]	1xTMT6plex [K9]; 1xTMT6plex [N-Term]	FALSE	0.0199546	0.000636575	1	1	2	57092971	57092971 [171-179]		0	1391.81	High	0.0001863	0.003714	2.62
High	[R].LGTPDFELFK.[D]	1xTMT6plex [K10]; 1xTMT6plex [N-Term]	FALSE	0.00369013	0.000636575	1	2	5	1418297237	1418297237 [111-120]		0	1624.94	High	0.0001863	0.0003744	3.77
High	[R].LGQSDPTPLQHQVDVYQK.[R]	1xTMT6plex [K18]; 1xTMT6plex [N-Term]	FALSE	2.03528e-05	0.000636575	1	3	4	1418216286	1418216286 [187-204]		0	2511.36	High	0.0001863	3.234e-07	5.57
High	[K].IGLHEVEVK.[A]	1xTMT6plex [K9]; 1xTMT6plex [N-Term]	FALSE	0.00313197	0.000636575	1	2	7	1418218430	1418218430 [906-914]		0	1481.91	High	0.0001863	0.0002982	2.36
High	[K].IGLFADIELSR.[N]	1xTMT6plex [N-Term]	FALSE	0.0025575	0.000636575	2	4	3	1239955970; 1418318928	1239955970 [284-294]; 1418318928 [237-247]		0	1462.85	High	0.0001863	0.0002271	3.34
High	[K].LGLDFPNLPYLIDGAHK.[I]	1xTMT6plex [K17]; 1xTMT6plex [N-Term]	FALSE	3.77654e-05	0.000636575	1	2	7	1418288349	1418288349 [53-69]		0	2341.33	High	0.0001863	7.479e-07	5.06
High	[R].LGGSQEEQIK.[N]	1xTMT6plex [K10]; 1xTMT6plex [N-Term]	FALSE	0.000256893	0.000636575	1	1	3	359321944	359321944 [72-81]		0	1546.88	High	0.0001863	1.006e-05	3.61
High	[K].LGGSAVISLEGKPL.[-]	1xTMT6plex [K12]; 1xTMT6plex [N-Term]	FALSE	0.00441092	0.000636575	1	1	1	57099669	57099669 [153-166]		0	1799.1	High	0.0001863	0.0004771	2.34
High	[K].IGGHAGDYGGEALDR.[T]	1xTMT6plex [N-Term]	FALSE	5.23333e-07	0.000636575	2	3	9	399567840; 399567842	399567840 [18-32]; 399567842 [18-32]		0	1716.85	High	0.0001863	2.263e-09	5.15
High	[K].IGGHAGDYGGEALDR.[T]		FALSE	1.89306e-05	0.000636575	2	3	1	399567840; 399567842	399567840 [18-32]; 399567842 [18-32]		0	1487.69	High	0.0001863	2.935e-07	3.93
High	[K].LGYDVAFNYK.[T]	1xTMT6plex [K10]; 1xTMT6plex [N-Term]	FALSE	0.000219049	0.000636575	1	2	3	1418321329	1418321329 [185-194]		0	1647.91	High	0.0001863	8.101e-06	3.74
High	[K].IEAELQDICNDVLELLDK.[Y]	1xCarbamidomethyl [C9]; 1xTMT6plex [K18]; 1xTMT6plex [N-Term]	FALSE	4.36532e-05	0.000636575	1	1	4	1418252030	1418252030 [86-103]		0	2588.39	High	0.0001863	9.122e-07	3.5
High	[R].IDVTTCPLATGVQEEK.[L]	1xCarbamidomethyl [C6]; 1xTMT6plex [K16]; 1xTMT6plex [N-Term]	FALSE	1.25433e-06	0.000636575	1	1	1	1418503443	1418503443 [108-123]		0	2219.2	High	0.0001863	7.412e-09	5.01
High	[K].IDTIEIITDR.[Q]	1xTMT6plex [N-Term]	FALSE	0.00542681	0.000636575	1	3	1	1239934874	1239934874 [138-147]		0	1417.81	High	0.0001863	0.0006301	3.22
High	[K].IAQLEEQLDNETK.[E]	1xTMT6plex [K13]; 1xTMT6plex [N-Term]	FALSE	0.00495195	0.000636575	1	2	3	122135145	122135145 [1816-1828]		0	1989.09	High	0.0001863	0.0005555	4.06
High	[R].IAQLEEELEEEQGNTELVNDR.[L]	1xTMT6plex [N-Term]	FALSE	9.84168e-08	0.000636575	1	2	2	122135145	122135145 [1731-1751]		0	2687.32	High	0.0001863	2.35e-10	5.57
High	[K].IAQDLEMYGINYFEIK.[N]	1xTMT6plex [K16]; 1xTMT6plex [N-Term]	FALSE	0.000436968	0.000636575	1	2	1	558757359	558757359 [194-209]		0	2405.28	High	0.0001863	2.07e-05	4.04
High	[R].LAPITSDPTEAAAVGAVEASFK.[C]	1xTMT6plex [K22]; 1xTMT6plex [N-Term]	FALSE	7.77619e-07	0.000636575	1	3	4	1239972768	1239972768 [461-482]		0	2603.43	High	0.0001863	3.877e-09	5.56
High	[R].LAPEYEAAATR.[L]	1xTMT6plex [N-Term]	FALSE	0.018932	0.000636575	1	1	2	1418259105	1418259105 [63-73]		0	1420.76	High	0.0001863	0.003452	3.22
High	[K].LAMQEFMILPVGAANFK.[E]	1xTMT6plex [K17]; 1xTMT6plex [N-Term]	FALSE	5.80448e-05	0.000636575	1	2	3	1418310052	1418310052 [163-179]		0	2338.31	High	0.0001863	1.336e-06	4.26
High	[R].LALPETGELDK.[T]	1xTMT6plex [K11]; 1xTMT6plex [N-Term]	FALSE	0.000532639	0.000636575	1	5	4	11034716	11034716 [78-88]		0	1643.96	High	0.0001863	2.709e-05	3.86
High	[K].LALDVEIATYR.[KRT]	1xTMT6plex [N-Term]	FALSE	0.0149714	0.000636575	7	21	2	1418221465; 1418221459; 345791839; 1418221457; 73996461; 1418221469; 1418221668	1418221465 [485-495]; 1418221459 [491-501]; 345791839 [456-466]; 1418221457 [438-448]; 73996461 [399-409]; 1418221469 [462-472]; 1418221668 [495-505]		0	1492.86	High	0.0001863	0.002507	2.48
High	[K].LALDIEIATYR.[KTR]	1xTMT6plex [N-Term]	FALSE	0.00514662	0.000636575	1	20	1	345791918	345791918 [434-444]		0	1506.87	High	0.0001863	0.0005853	2.84
High	[K].LAGLEDALQK.[A]	1xTMT6plex [K10]; 1xTMT6plex [N-Term]	FALSE	0.00141253	0.000636575	1	3	1	345791839	345791839 [427-436]		0	1515.91	High	0.0001863	0.0001018	2.81
High	[KR].LASDLLEWIR.[R]	1xTMT6plex [N-Term]	FALSE	0.00178945	0.000636575	2	10	3	1418305407; 1418347612	1418305407 [301-310]; 1418347612 [282-291]		0	1444.84	High	0.0001863	0.0001401	3.04
High	[R].LAGKPTHVNVSVVMAEVDGICY.[-]	1xCarbamidomethyl [C21]; 1xTMT6plex [K4]; 1xTMT6plex [N-Term]	FALSE	0.000146711	0.000636575	1	2	3	598107	598107 [322-343]		0	2817.5	High	0.0001863	4.692e-06	4.22
High	[R].LAEPAQITDAVR.[V]	1xTMT6plex [N-Term]	FALSE	2.88164e-05	0.000636575	1	7	7	1418303494	1418303494 [130-141]		0	1512.86	High	0.0001863	5.194e-07	3.67
High	[K].LAELEEALQK.[A]	1xTMT6plex [K10]; 1xTMT6plex [N-Term]	FALSE	0.000349927	0.000636575	1	2	13	1418221469	1418221469 [433-442]		0	1601.95	High	0.0001863	1.53e-05	3.41
High	[K].LAELEDALQK.[A]	1xTMT6plex [K10]; 1xTMT6plex [N-Term]	FALSE	0.00141937	0.000636575	2	5	12	345791918; 1418221463	345791918 [405-414]; 1418221463 [445-454]		0	1587.94	High	0.0001863	0.0001022	3.41
High	[R].LAEGYLAVAVVR.[K]	1xTMT6plex [N-Term]	FALSE	0.000711634	0.000636575	1	2	6	559767226	559767226 [448-459]		0	1489.89	High	0.0001863	3.992e-05	3.4
High	[R].KVLSMEVQMPR.[K]	1xTMT6plex [K1]	FALSE	0.0179611	0.000636575	1	1	2	73978762	73978762 [34-44]		1	1546.86	High	0.0001863	0.003209	3.06
High	[R].KQLDTLVNDKGR.[L]	TMT6plex [K]; 1xTMT6plex [N-Term]	FALSE	2.23088e-05	0.000636575	1	1	2	1418221457	1418221457 [205-216]		2	1845.1	High	0.0001863	3.669e-07	3.23
High	[K].KCPSAPTCK.[T]	2xCarbamidomethyl [C2; C8]; TMT6plex [K]; 1xTMT6plex [N-Term]	FALSE	0.012779	0.000636575	1	2	1	1239968164	1239968164 [3227-3235]		1	1506.82	High	0.0001863	0.002024	2.91
High	[R].KAYGQALAKLGR.[A]	TMT6plex [K]; 1xTMT6plex [N-Term]	FALSE	0.000222245	0.000636575	1	3	2	1418216286	1418216286 [319-330]		2	1734.08	High	0.0001863	8.257e-06	4.25
High	[R].HVGDLGNVTAGK.[D]	1xTMT6plex [K12]; 1xTMT6plex [N-Term]	FALSE	4.17965e-05	0.000636575	1	2	6	1418511817	1418511817 [80-91]		0	1625.94	High	0.0001863	8.597e-07	4.06
High	[R].HVFGESDELIGQK.[V]	1xTMT6plex [K13]; 1xTMT6plex [N-Term]	FALSE	0.000106668	0.000636575	1	1	2	76363530	76363530 [101-113]		0	1917.05	High	0.0001863	3.062e-06	3.32
High	[R].IAGGTLCQEPQR.[I]	1xCarbamidomethyl [C7]; 1xTMT6plex [N-Term]	FALSE	0.00110426	0.000636575	2	3	3	1239945861; 1418206782	1239945861 [1303-1314]; 1418206782 [1693-1704]		0	1558.82	High	0.0001863	7.278e-05	3.56
High	[R].LATNAQTGAVTVIVGK.[C]	1xTMT6plex [K16]; 1xTMT6plex [N-Term]	FALSE	0.000178835	0.000636575	1	1	5	1418249553	1418249553 [158-173]		0	1772.05	High	0.0001863	6.175e-06	3.14
High	[R].LATNAQTGAVTVIVGK.[C]	1xTMT6plex [K16]; 1xTMT6plex [N-Term]	FALSE	1.71132e-09	0.000636575	1	1	42	1418249553	1418249553 [158-173]		0	2001.21	High	0.0001863	9.634e-13	6.43
High	[K].IAVAAQNCYK.[V]	1xCarbamidomethyl [C8]; 1xTMT6plex [K10]; 1xTMT6plex [N-Term]	FALSE	0.0106981	0.000636575	1	1	1	76363530	76363530 [60-69]		0	1595.9	High	0.0001863	0.001584	3.66
High	[R].IDSLLENDR.[Q]	1xTMT6plex [N-Term]	FALSE	0.00268392	0.000636575	1	1	3	163954	163954 [159-167]		0	1303.71	High	0.0001863	0.0002419	2.86
High	[K].LDSAFEDGLTK.[K]	1xTMT6plex [K11]; 1xTMT6plex [N-Term]	FALSE	0.00534892	0.000636575	1	4	2	11034716	11034716 [564-574]		0	1653.91	High	0.0001863	0.0006164	2.27
High	[K].IDNSQVESGSLEDDWDFLPPK.[K]	1xTMT6plex [K21]; 1xTMT6plex [N-Term]	FALSE	8.45981e-05	0.000636575	1	2	2	1418219369	1418219369 [186-206]		0	2849.42	High	0.0001863	2.238e-06	3.52
High	[K].IDNNEVSIFGDNIVVNEK.[S]	1xTMT6plex [K18]; 1xTMT6plex [N-Term]	FALSE	1.835e-07	0.000636575	2	2	8	1418215240; 1239968164	1418215240 [396-413]; 1239968164 [396-413]		0	2477.33	High	0.0001863	5.45e-10	5.91
High	[K].LDNLIAILDINR.[L]	1xTMT6plex [N-Term]	FALSE	0.000304198	0.000636575	1	3	12	1418216286	1418216286 [175-186]		0	1611.96	High	0.0001863	1.264e-05	3.2
High	[K].LDLSPWASVED.[-]	1xTMT6plex [N-Term]	FALSE	0.0198595	0.000636575	1	2	4	1418338512	1418338512 [702-712]		0	1460.75	High	0.0001863	0.00367	2.32
High	[R].LDIDSPPITAR.[N]	1xTMT6plex [N-Term]	FALSE	0.0119481	0.000636575	1	5	2	1239972768	1239972768 [93-103]		0	1426.81	High	0.0001863	0.001837	3.26
High	[K].LDLDFPNLPYLMDGK.[N]	1xTMT6plex [K15]; 1xTMT6plex [N-Term]	FALSE	0.00134596	0.000636575	1	1	1	57088159	57088159 [58-72]		0	2209.2	High	0.0001863	9.515e-05	3.42
High	[R].LDENYQPWGPESELPLHTLFFNTWR.[I]	1xTMT6plex [N-Term]	FALSE	0.00683864	0.000636575	1	2	1	1418338512	1418338512 [478-502]		0	3318.64	High	0.0001863	0.0008626	3.1
High	[K].IDDPTDSKPEDWDKPEHIPDPDAK.[K]	3xTMT6plex [K8; K14; K24]; 1xTMT6plex [N-Term]	FALSE	0.000128155	0.000636575	1	2	5	1418219369	1418219369 [225-248]		0	3676.92	High	0.0001863	3.921e-06	3.88
High	[K].LDDGDDLCDDGCQNDCPSCTPGQAQHYEGNR.[L]	4xCarbamidomethyl [C8; C12; C16; C19]; 1xTMT6plex [N-Term]	FALSE	6.48962e-09	0.000636575	2	3	3	1418305257; 1239884114	1418305257 [634-664]; 1239884114 [634-664]		0	3798.5	High	0.0001863	5.881e-12	7.4
High	[K].LCYVGYNIEQEQK.[L]	1xCarbamidomethyl [C2]; 1xTMT6plex [K13]; 1xTMT6plex [N-Term]	FALSE	0.0221664	0.000636575	1	2	1	1418197729	1418197729 [225-237]		0	2102.1	High	0.0001863	0.004273	3.34
High	[K].LCYVALDFEQEMATAASSSSLEK.[S]	1xCarbamidomethyl [C2]; 1xTMT6plex [K23]; 1xTMT6plex [N-Term]	FALSE	6.66269e-07	0.000636575	1	28	7	545500782	545500782 [216-238]		0	3008.5	High	0.0001863	3.147e-09	4.33
High	[R].LCVLHEKTPVSER.[V]	1xCarbamidomethyl [C2]; 1xTMT6plex [K7]; 1xTMT6plex [N-Term]	FALSE	0.0209316	0.000636575	2	4	1	6687188; 1418328547	6687188 [484-496]; 1418328547 [484-496]		1	2026.15	High	0.0001863	0.003966	4.39
High	[R].LCVLHEKTPVSER.[V]	1xCarbamidomethyl [C2]; 1xTMT6plex [K7]	FALSE	0.0136018	0.000636575	2	4	4	6687188; 1418328547	6687188 [484-496]; 1418328547 [484-496]		1	1796.99	High	0.0001863	0.002201	3.95
High	[R].LCTSDGPGIYESWRDDLDVTCGKPTCPEK.[H]	3xCarbamidomethyl [C2; C21; C26]; 2xTMT6plex [K23; K29]; 1xTMT6plex [N-Term]	FALSE	7.68091e-05	0.000636575	2	2	3	1418215240; 1239968164	1418215240 [555-583]; 1239968164 [555-583]		1	4043.98	High	0.0001863	1.953e-06	4.72
High	[R].LCTSDGPGIYESWR.[D]	1xCarbamidomethyl [C2]; 1xTMT6plex [N-Term]	FALSE	1.1736e-05	0.000636575	2	2	12	1418215240; 1239968164	1418215240 [555-568]; 1239968164 [555-568]		0	1869.9	High	0.0001863	1.537e-07	3.33
High	[K].LCGVCGNFDK.[A]	2xCarbamidomethyl [C2; C5]; 1xTMT6plex [K10]; 1xTMT6plex [N-Term]	FALSE	0.000281579	0.000636575	2	3	7	1418305257; 1239884114	1418305257 [2958-2967]; 1239884114 [2958-2967]		0	1627.83	High	0.0001863	1.14e-05	3.88
High	[K].LCGDSCPISCPSLSAPEGCVQTCR.[E]	5xCarbamidomethyl [C2; C6; C10; C19; C23]; 1xTMT6plex [N-Term]	FALSE	1.85976e-08	0.000636575	2	3	2	1418305257; 1239884114	1418305257 [2336-2359]; 1239884114 [2336-2359]		0	2940.3	High	0.0001863	2.445e-11	5.33
High	[K].LCEQLSGK.[-]	1xCarbamidomethyl [C2]; 1xTMT6plex [K8]; 1xTMT6plex [N-Term]	FALSE	0.0193902	0.000636575	1	1	3	114326321	114326321 [180-187]		0	1392.79	High	0.0001863	0.003552	2.43
High	[K].ICDNLSTK.[N]	1xCarbamidomethyl [C2]; 1xTMT6plex [K8]; 1xTMT6plex [N-Term]	FALSE	0.0194832	0.000636575	1	1	3	1418328657	1418328657 [285-292]		0	1408.79	High	0.0001863	0.003581	2.72
High	[R].LCAGTEQNK.[C]	1xCarbamidomethyl [C2]; 1xTMT6plex [K9]; 1xTMT6plex [N-Term]	FALSE	0.0163989	0.000636575	1	2	6	559767226	559767226 [191-199]		0	1478.8	High	0.0001863	0.002829	4
High	[K].LCADYSENTFTEFK.[K]	1xCarbamidomethyl [C2]; 1xTMT6plex [K14]; 1xTMT6plex [N-Term]	FALSE	2.84019e-05	0.000636575	1	1	2	1418328657	1418328657 [406-419]		0	2183.07	High	0.0001863	5.066e-07	2.62
High	[K].LIAGVLEK.[I]	1xTMT6plex [K8]; 1xTMT6plex [N-Term]	FALSE	0.0151156	0.000636575	1	2	14	1418504468	1418504468 [77-84]		0	1300.86	High	0.0001863	0.00254	3.05
High	[K].LSPDAPGGMVDFR.[R]	1xTMT6plex [N-Term]	FALSE	0.00667593	0.000636575	1	4	1	1418212080	1418212080 [497-509]		0	1590.81	High	0.0001863	0.0008375	3.81
High	[R].IIALDGDTK.[N]	1xTMT6plex [K9]; 1xTMT6plex [N-Term]	FALSE	0.00114774	0.000636575	1	3	8	1418216286	1418216286 [335-343]		0	1403.85	High	0.0001863	7.657e-05	3.65
High	[K].LICCDILDVLDK.[H]	2xCarbamidomethyl [C3; C4]; 1xTMT6plex [K12]; 1xTMT6plex [N-Term]	FALSE	0.00349946	0.000636575	1	4	4	73967156	73967156 [95-106]		0	1935.07	High	0.0001863	0.0003477	3.44
High	[R].IQEAGTEVVK.[A]	1xTMT6plex [K10]; 1xTMT6plex [N-Term]	FALSE	0.000838596	0.000636575	1	7	2	1418307145	1418307145 [230-239]		0	1531.91	High	0.0001863	5.01e-05	3.77
High	[K].LQDTACDIECTEYSDMCTMDYRPLCGSDGK.[N]	4xCarbamidomethyl [C6; C10; C17; C25]; 2xOxidation [M16; M19]; 1xTMT6plex [K30]; 1xTMT6plex [N-Term]	FALSE	2.64588e-08	0.000636575	2	3	5	1239891563; 124847	1239891563 [87-116]; 124847 [59-88]		0	4081.73	High	0.0001863	3.965e-11	4.6
High	[K].LQDTACDIECTEYSDMCTMDYRPLCGSDGK.[N]	4xCarbamidomethyl [C6; C10; C17; C25]; 1xOxidation [M]; 1xTMT6plex [K30]; 1xTMT6plex [N-Term]	FALSE	2.9033e-07	0.000636575	2	3	13	1239891563; 124847	1239891563 [87-116]; 124847 [59-88]		0	4065.74	High	0.0001863	1.018e-09	5.93
High	[K].LQDTACDIECTEYSDMCTMDYRPLCGSDGK.[N]	4xCarbamidomethyl [C6; C10; C17; C25]; 1xTMT6plex [K30]; 1xTMT6plex [N-Term]	FALSE	1.37189e-08	0.000636575	2	3	6	1239891563; 124847	1239891563 [87-116]; 124847 [59-88]		0	4049.74	High	0.0001863	1.625e-11	7.4
High	[K].LQATVQELQK.[R]	1xTMT6plex [K10]; 1xTMT6plex [N-Term]	FALSE	0.00131386	0.000636575	1	1	5	345801939	345801939 [440-449]		0	1615.98	High	0.0001863	9.217e-05	3.56
High	[R].LQALKEGGGASLAEYHAR.[A]	1xTMT6plex [K5]	FALSE	0.00246065	0.000636575	1	1	1	1418241889	1418241889 [201-218]		1	2100.14	High	0.0001863	0.0002155	3.47
High	[K].IQAHYEDAPEQVFSAEFEVK.[E]	1xTMT6plex [K20]; 1xTMT6plex [N-Term]	FALSE	4.09525e-06	0.000636575	1	2	1	1418218430	1418218430 [206-225]		0	2795.43	High	0.0001863	3.674e-08	5.31
High	[R].LPVVLAQGR.[I]	1xTMT6plex [N-Term]	FALSE	0.00690482	0.000636575	2	3	3	1418305257; 1239884114	1418305257 [1330-1338]; 1239884114 [1330-1338]		0	1181.76	High	0.0001863	0.0008749	2.14
High	[R].IPSNIDSELYLGFNYINAIQSLK.[E]	1xTMT6plex [K23]; 1xTMT6plex [N-Term]	FALSE	2.91736e-07	0.000636575	1	2	6	559767226	559767226 [329-351]		0	3070.69	High	0.0001863	1.027e-09	6.53
High	[R].IPPPPPPYGPGR.[I]	1xTMT6plex [N-Term]	FALSE	0.00219156	0.000636575	1	3	20	1418328391	1418328391 [74-85]; [98-109]; [134-145]		0	1473.84	High	0.0001863	0.0001836	3.19
High	[K].LQEMEGTVK.[S]	1xTMT6plex [K9]; 1xTMT6plex [N-Term]	FALSE	0.00861625	0.000636575	1	2	1	122135145	122135145 [1794-1802]		0	1492.84	High	0.0001863	0.001181	3.4
High	[R].IPPPPLPYGPGR.[I]	1xTMT6plex [N-Term]	FALSE	0.00731554	0.000636575	1	3	3	1418328391	1418328391 [86-97]; [122-133]		0	1489.87	High	0.0001863	0.0009471	2.8
High	[K].IPLDMVAGLNTPLVK.[T]	1xTMT6plex [K15]; 1xTMT6plex [N-Term]	FALSE	5.10847e-07	0.000636575	1	3	14	545540364	545540364 [132-146]		0	2039.23	High	0.0001863	2.188e-09	4.15
High	[-R].LPEEDYSHDIMLLR.[L]	1xTMT6plex [N-Term]	FALSE	1.48533e-06	0.000636575	1	7	8	1418303494	1418303494 [116-129]		0	1960	High	0.0001863	9.317e-09	5.11
High	[K].LPEDTTYK.[S]	1xTMT6plex [K8]; 1xTMT6plex [N-Term]	FALSE	0.0157066	0.000636575	2	2	8	1418510423; 928167632	1418510423 [667-674]; 928167632 [667-674]		0	1424.8	High	0.0001863	0.002675	2.55
High	[K].LPECEAVCGKPK.[N]	2xCarbamidomethyl [C4; C8]; 2xTMT6plex [K10; K12]; 1xTMT6plex [N-Term]	FALSE	0.00636201	0.000636575	1	3	4	73957095	73957095 [83-94]		0	2075.16	High	0.0001863	0.0007799	2.73
High	[K].LPCHFPCK.[Y]	2xCarbamidomethyl [C3; C7]; 1xTMT6plex [K8]; 1xTMT6plex [N-Term]	FALSE	0.0172036	0.000636575	2	2	9	1418315431; 560891934	1418315431 [479-486]; 560891934 [479-486]		0	1516.82	High	0.0001863	0.003033	3.48
High	[R].LPASLAEGR.[L]	1xTMT6plex [N-Term]	FALSE	0.0052468	0.000636575	2	3	5	1418305257; 1239884114	1418305257 [551-559]; 1239884114 [551-559]		0	1142.67	High	0.0001863	0.0006012	2.95
High	[K].INSITVDNCK.[K]	1xCarbamidomethyl [C9]; 1xTMT6plex [K10]; 1xTMT6plex [N-Term]	FALSE	0.00109365	0.000636575	1	2	5	1418293878	1418293878 [367-376]		0	1621.9	High	0.0001863	7.173e-05	3.29
High	[K].INNFSTDIK.[D]	1xTMT6plex [K9]; 1xTMT6plex [N-Term]	FALSE	0.00674054	0.000636575	1	2	5	1239955970	1239955970 [336-344]		0	1509.87	High	0.0001863	0.0008444	3.28
High	[R].INHCEFDK.[F]	1xCarbamidomethyl [C4]; 1xTMT6plex [K8]; 1xTMT6plex [N-Term]	FALSE	0.0233612	0.000636575	2	2	6	1418510423; 928167632	1418510423 [494-501]; 928167632 [494-501]		0	1520.79	High	0.0001863	0.004592	3.18
High	[R].INENTGSITIFR.[N]	1xTMT6plex [N-Term]	FALSE	0.00507274	0.000636575	1	5	1	1418314267	1418314267 [519-530]		0	1593.88	High	0.0001863	0.0005734	3.13
High	[K].IPLDMVAGLNTPLVK.[T]	1xOxidation [M5]; 1xTMT6plex [K15]; 1xTMT6plex [N-Term]	FALSE	0.0026969	0.000636575	1	3	2	545540364	545540364 [132-146]		0	2055.23	High	0.0001863	0.0002443	4.13
High	[R].LNEAVLSYVSEIGTAPLQQALR.[V]	1xTMT6plex [N-Term]	FALSE	4.64038e-11	0.000636575	1	1	8	1418249549	1418249549 [31-52]		0	2601.44	High	0.0001863	7.258e-15	5.35
High	[K].LQGTTSVLGDIQLTVR.[S]	1xTMT6plex [N-Term]	FALSE	6.4482e-06	0.000636575	1	1	12	1418249549	1418249549 [377-392]		0	1930.12	High	0.0001863	6.8e-08	4.97
High	[K].IQLCPVLEAAFEDMHADLMNLLR.[V]	1xCarbamidomethyl [C4]; 1xOxidation [M19]; 1xTMT6plex [N-Term]	FALSE	0.00125194	0.000636575	1	3	3	545540364	545540364 [218-240]		0	2944.49	High	0.0001863	8.603e-05	3.68
High	[K].LSISGTYDLK.[NS]	1xTMT6plex [K10]; 1xTMT6plex [N-Term]	FALSE	0.00119294	0.000636575	1	5	3	1239913623	1239913623 [316-325]		0	1554.91	High	0.0001863	8.09e-05	3.07
High	[R].LSLQKPALEDLLLGSNASLTCTLSGLK.[D]	1xCarbamidomethyl [C21]; 2xTMT6plex [K5; K27]; 1xTMT6plex [N-Term]	FALSE	7.28352e-05	0.000636575	1	2	1	598107	598107 [118-144]		0	3530.05	High	0.0001863	1.816e-06	3.31
High	[R].ISGLIYEETR.[GAS]	1xTMT6plex [N-Term]	FALSE	0.00040059	0.000636575	1	21	6	1239979503	1239979503 [229-238]		0	1409.78	High	0.0001863	1.839e-05	3.67
High	[K].ISGDWYSILLASDIK.[E]	1xTMT6plex [K15]; 1xTMT6plex [N-Term]	FALSE	4.17061e-07	0.000636575	1	2	11	1418320657	1418320657 [32-46]		0	2139.21	High	0.0001863	1.659e-09	4.37
High	[R].ISFDEFIK.[V]	1xTMT6plex [K8]; 1xTMT6plex [N-Term]	FALSE	0.00865781	0.000636575	1	2	6	1239955970	1239955970 [119-126]		0	1456.85	High	0.0001863	0.001187	3.66
High	[K].LSELHCDK.[L]	1xCarbamidomethyl [C6]; 1xTMT6plex [K8]; 1xTMT6plex [N-Term]	FALSE	0.0164777	0.000636575	2	5	3	227343817; 1418222280	227343817 [88-95]; 1418222280 [89-96]		0	1459.8	High	0.0001863	0.002851	2.98
High	[K].LSDLLAPISEQIQEVITYR.[E]	1xTMT6plex [N-Term]	FALSE	8.39178e-08	0.000636575	1	2	3	1418293878	1418293878 [101-119]		0	2417.35	High	0.0001863	1.886e-10	5.31
High	[K].LSDEEVDEMIR.[A]	1xTMT6plex [N-Term]	FALSE	0.000341579	0.000636575	1	1	2	1239893625	1239893625 [127-137]		0	1564.77	High	0.0001863	1.485e-05	3.42
High	[K].LSCLVTDLATYDSLTISWTR.[Q]	1xCarbamidomethyl [C3]; 1xTMT6plex [N-Term]	FALSE	7.73033e-08	0.000636575	1	1	5	124390011	124390011 [25-44]		0	2544.32	High	0.0001863	1.687e-10	6.55
High	[K].LSCLGAAEQK.[S]	1xCarbamidomethyl [C3]; 1xTMT6plex [K10]; 1xTMT6plex [N-Term]	FALSE	0.0135367	0.000636575	2	3	4	1239945861; 1418206782	1239945861 [389-398]; 1418206782 [779-788]		0	1534.87	High	0.0001863	0.002178	3
High	[K].IQLCPVLEAAFEDMHADLMNLLR.[V]	1xCarbamidomethyl [C4]; 1xTMT6plex [N-Term]	FALSE	7.24884e-13	0.000636575	1	3	11	545540364	545540364 [218-240]		0	2928.5	High	0.000186254	2.58325e-17	8.93
High	[K].LRPIAAEVYGTQTK.[Q]	1xTMT6plex [K14]; 1xTMT6plex [N-Term]	FALSE	0.00020572	0.000636575	1	2	6	559767226	559767226 [93-106]		0	2005.18	High	0.0001863	7.427e-06	4.95
High	[K].LQVVEGEPSLK.[V]	1xTMT6plex [K11]; 1xTMT6plex [N-Term]	FALSE	2.29647e-05	0.000636575	2	2	19	1418315431; 560891934	1418315431 [454-464]; 560891934 [454-464]		0	1656.99	High	0.0001863	3.802e-07	3.89
High	[K].IQVLQQQADDAEER.[A]	1xTMT6plex [N-Term]	FALSE	0.00313197	0.000636575	1	4	1	1418313468	1418313468 [14-27]		0	1871.97	High	0.0001863	0.0002984	2.65
High	[R].LQVLEEGLLAPQPGLR.[Y]	1xTMT6plex [N-Term]	FALSE	0.00227782	0.000636575	1	1	3	1418218016	1418218016 [231-246]		0	1962.16	High	0.0001863	0.0001937	3.59
High	[R].IQVGEFPMINNGHTVQISLPPTMR.[M]	1xOxidation [M23]; 1xTMT6plex [N-Term]	FALSE	0.00738632	0.000636575	1	1	2	50950241	50950241 [73-96]		0	2924.53	High	0.0001863	0.0009581	2.95
High	[R].LQSIGTENTEENRR.[F]	1xTMT6plex [N-Term]	FALSE	0.000454179	0.000636575	1	1	2	1418280689	1418280689 [44-57]		1	1875.97	High	0.0001863	2.182e-05	3.48
High	[R].LQSIGTENTEENR.[R]	1xTMT6plex [N-Term]	FALSE	1.08633e-05	0.000636575	1	1	5	1418280689	1418280689 [44-56]		0	1719.87	High	0.0001863	1.385e-07	4.29
High	[R].LQQELDDLLVDLDHQR.[QR]	1xTMT6plex [N-Term]	FALSE	9.72119e-06	0.000636575	1	2	1	122135145	122135145 [1418-1433]		0	2179.16	High	0.0001863	1.185e-07	3.3
High	[R].IQLVEEELDR.[A]	1xTMT6plex [N-Term]	TRUE	0.000203742	0.000636575	2	44	4	1418313468; 73986126	1418313468 [56-65]; 73986126 [92-101]		0	1472.82	High	0.0001863	7.326e-06	3.62
High	[R].IQILEGWK.[K]	1xTMT6plex [K8]; 1xTMT6plex [N-Term]	FALSE	0.00767634	0.000636575	1	2	13	545500084	545500084 [201-208]		0	1444.89	High	0.0001863	0.001008	3.63
High	[R].IQLEDWNGR.[T]	1xTMT6plex [N-Term]	FALSE	0.00600467	0.000636575	1	2	3	545524897	545524897 [274-282]		0	1359.72	High	0.0001863	0.0007248	2.37
High	[R].IQYQLVDISQDNALR.[D]	1xTMT6plex [N-Term]	FALSE	0.000406435	0.000636575	1	1	1	345794456	345794456 [33-47]		0	2005.09	High	0.0001863	1.878e-05	4.04
High	[R].LMLNLNEISSDR.[I]	1xOxidation [M2]; 1xTMT6plex [N-Term]	FALSE	0.000112488	0.000636575	1	3	4	545540364	545540364 [415-426]		0	1649.87	High	0.0001863	3.276e-06	2.85
High	[R].LMLNLNEISSDR.[I]	1xTMT6plex [N-Term]	FALSE	7.31878e-05	0.000636575	1	3	7	545540364	545540364 [415-426]		0	1633.88	High	0.0001863	1.838e-06	4.22
High	[K].LMLLLEVISGER.[L]	1xTMT6plex [N-Term]	FALSE	0.00428514	0.000636575	2	15	2	1418305407; 1418347612	1418305407 [84-95]; 1418347612 [65-76]		0	1601.95	High	0.0001863	0.0004563	2.92
High	[R].LLIYAILPDGEVVGDSAK.[Y]	1xTMT6plex [K18]; 1xTMT6plex [N-Term]	FALSE	0.00099779	0.000636575	1	2	1	1418213974	1418213974 [540-557]		0	2331.36	High	0.0001863	6.315e-05	3.7
High	[R].LLIVYPWTQR.[F]	1xTMT6plex [N-Term]	FALSE	0.000343232	0.000636575	1	4	22	227343817	227343817 [31-40]		0	1517.9	High	0.0001863	1.492e-05	3.45
High	[R].LILPGELAK.[H]	1xTMT6plex [K9]; 1xTMT6plex [N-Term]	FALSE	0.00661193	0.000636575	1	39	2	207008756	207008756 [234-242]		0	1411.93	High	0.0001863	0.0008245	2.86
High	[K].IILIGDSGVGK.[T]	1xTMT6plex [K11]; 1xTMT6plex [N-Term]	FALSE	0.000746838	0.000636575	1	1	1	934154351	934154351 [11-21]		0	1529.97	High	0.0001863	4.271e-05	3.66
High	[R].LLLEYTDSHYEEK.[K]	1xTMT6plex [K13]; 1xTMT6plex [N-Term]	FALSE	6.18059e-05	0.000636575	1	2	4	1418288349	1418288349 [19-31]		0	2098.11	High	0.0001863	1.455e-06	4.46
High	[RK].ILLANFLAQTEALMK.[G]	1xTMT6plex [K15]; 1xTMT6plex [N-Term]	FALSE	8.82615e-06	0.000636575	1	2	8	1418305580	1418305580 [424-438]		0	2134.27	High	0.0001863	1.045e-07	3.65
High	[K].IIGTYFEK.[C]	1xTMT6plex [K8]; 1xTMT6plex [N-Term]	FALSE	0.0183083	0.000636575	2	2	16	1418215240; 1239968164	1418215240 [510-517]; 1239968164 [510-517]		0	1428.85	High	0.0001863	0.003303	3.58
High	[K].LLGRDPEQSQEALEDFR.[E]	1xTMT6plex [N-Term]	FALSE	3.26364e-06	0.000636575	1	2	2	1418264299	1418264299 [132-148]		1	2232.15	High	0.0001863	2.699e-08	3.97
High	[K].LLGNVLVCVLAHHFGK.[E]	1xCarbamidomethyl [C8]; 1xTMT6plex [K16]; 1xTMT6plex [N-Term]	FALSE	0.00953216	0.000636575	1	2	2	227343817	227343817 [105-120]		0	2235.32	High	0.0001863	0.001352	2.75
High	[R].IIGGWDCTK.[N]	1xCarbamidomethyl [C7]; 1xTMT6plex [K9]; 1xTMT6plex [N-Term]	FALSE	0.00146815	0.000636575	1	5	12	1418303494	1418303494 [29-37]		0	1507.83	High	0.0001863	0.0001071	3.39
High	[R].ILMVGLDAAGK.[T]	1xTMT6plex [K11]; 1xTMT6plex [N-Term]	FALSE	0.0116646	0.000636575	1	15	1	954248127	954248127 [265-275]		0	1545.94	High	0.0001863	0.001784	2.93
High	[K].YYPIIEDLR.[N]	1xTMT6plex [N-Term]	FALSE	0.0111174	0.000636575	1	2	1	1418339572	1418339572 [205-213]		0	1410.78	High	0.0001863	0.001671	2.44
High	[K].LLETIDQLYLEYAK.[R]	1xTMT6plex [K14]; 1xTMT6plex [N-Term]	FALSE	0.000188592	0.000636575	1	5	2	1418347612	1418347612 [503-516]		0	2170.24	High	0.0001863	6.601e-06	3.91
High	[K].LLETECPQYMK.[K]	1xCarbamidomethyl [C6]; 1xOxidation [M10]; 1xTMT6plex [K11]; 1xTMT6plex [N-Term]	FALSE	0.0146869	0.000636575	1	1	13	224969390	224969390 [37-47]		0	1885.98	High	0.0001863	0.002445	2.37
High	[K].LLETECPQYMK.[K]	1xCarbamidomethyl [C6]; 1xTMT6plex [K11]; 1xTMT6plex [N-Term]	FALSE	1.94871e-05	0.000636575	1	1	21	224969390	224969390 [37-47]		0	1869.99	High	0.0001863	3.056e-07	4.78
High	[R].IIEETLALK.[F]	1xTMT6plex [K9]; 1xTMT6plex [N-Term]	FALSE	0.0121799	0.000636575	1	1	2	1418341783	1418341783 [10-18]		0	1487.94	High	0.0001863	0.001891	3.07
High	[K].ILDSVGIEADDDR.[L]	1xTMT6plex [N-Term]	FALSE	0.00400541	0.000636575	1	1	2	1418207290	1418207290 [26-38]		0	1646.84	High	0.0001863	0.0004161	3.48
High	[K].LLDNWDSLSSTVTK.[L]	1xTMT6plex [K14]; 1xTMT6plex [N-Term]	FALSE	9.79426e-08	0.000636575	1	2	7	1418241889	1418241889 [69-82]		0	2037.13	High	0.0001863	2.338e-10	5.02
High	[K].LLDLYGTPDNIDIWVGGVAEPQVER.[G]	1xTMT6plex [N-Term]	FALSE	2.41914e-06	0.000636575	1	2	8	1418338512	1418338512 [597-621]		0	2998.57	High	0.0001863	1.799e-08	5.29
High	[R].LLDEDDTGTVEFK.[E]	1xTMT6plex [K13]; 1xTMT6plex [N-Term]	FALSE	9.21824e-06	0.000636575	1	2	4	1239943868	1239943868 [60-72]		0	1940.03	High	0.0001863	1.102e-07	3.63
High	[K].ILDALDSIK.[T]	1xTMT6plex [K9]; 1xTMT6plex [N-Term]	FALSE	0.00492814	0.000636575	1	1	5	223556019	223556019 [159-167]		0	1445.9	High	0.0001863	0.0005517	3.11
High	[R].IICDNTGITTVSK.[N]	1xCarbamidomethyl [C3]; 1xTMT6plex [K13]; 1xTMT6plex [N-Term]	FALSE	4.15951e-05	0.000636575	1	2	4	545511447	545511447 [675-687]		0	1880.06	High	0.0001863	8.507e-07	3.46
High	[K].ILGAFVQITTFR.[D]	1xTMT6plex [N-Term]	FALSE	5.50417e-05	0.000636575	1	2	4	1418338512	1418338512 [416-427]		0	1594.95	High	0.0001863	1.246e-06	3.47
High	[R].IINEPTAAALAYGLDK.[K]	1xTMT6plex [K16]; 1xTMT6plex [N-Term]	FALSE	0.000220109	0.000636575	1	2	1	1535086055	1535086055 [173-188]		0	2118.22	High	0.0001863	8.136e-06	5.04
High	[K].LININNNK.[C]	1xTMT6plex [K8]; 1xTMT6plex [N-Term]	FALSE	0.0163989	0.000636575	2	2	9	1418215240; 1239968164	1418215240 [1008-1015]; 1239968164 [1008-1015]		0	1400.86	High	0.0001863	0.002841	2.75
High	[R].IIPGFMCQGGDFTR.[H]	1xCarbamidomethyl [C7]; 1xTMT6plex [N-Term]	FALSE	0.00174678	0.000636575	1	4	3	1418202784	1418202784 [56-69]		0	1827.91	High	0.0001863	0.0001355	2.41
High	[K].LMIEMDGTENK.[S]	1xTMT6plex [K11]; 1xTMT6plex [N-Term]	FALSE	3.11313e-05	0.000636575	1	4	4	1418310052	1418310052 [93-103]		0	1738.91	High	0.0001863	5.74e-07	4.18
High	[R-].IMGGSVDAK.[G]	1xTMT6plex [K9]; 1xTMT6plex [N-Term]	FALSE	0.00509725	0.000636575	1	3	1	73957095	73957095 [103-111]		0	1335.77	High	0.0001863	0.0005769	3.88
High	[K].IMEDLDTNGDKELNFEEFSILVAR.[L]	1xTMT6plex [K11]; 1xTMT6plex [N-Term]	FALSE	8.20047e-07	0.000636575	1	1	5	928140605	928140605 [62-85]		1	3256.68	High	0.0001863	4.15e-09	3.92
High	[K].IMEDLDTNGDK.[E]	1xTMT6plex [K11]; 1xTMT6plex [N-Term]	FALSE	0.00700529	0.000636575	1	1	4	928140605	928140605 [62-72]		0	1708.88	High	0.0001863	0.0008932	3.44
High	[K].IIYIVHDEVK.[D]	1xTMT6plex [K10]; 1xTMT6plex [N-Term]	FALSE	0.0165568	0.000636575	1	2	1	1418345461	1418345461 [197-206]		0	1687.02	High	0.0001863	0.002866	3
High	[R].IIYGGSVTGATCK.[E]	1xCarbamidomethyl [C12]; 1xTMT6plex [K13]; 1xTMT6plex [N-Term]	FALSE	1.97715e-05	0.000636575	1	1	5	76363530	76363530 [207-219]		0	1785	High	0.0001863	3.115e-07	3.9
High	[R].LLVVYPWTQR.[F]	1xTMT6plex [N-Term]	FALSE	0.00763948	0.000636575	1	2	1	1418222280	1418222280 [32-41]		0	1503.89	High	0.0001863	0.001004	3.51
High	[K].LLVVSNPVDILTYVAWK.[I]	1xTMT6plex [K17]; 1xTMT6plex [N-Term]	FALSE	0.0029701	0.000636575	1	2	2	1418223224	1418223224 [162-178]		0	2388.43	High	0.0001863	0.0002788	2.49
High	[K].ILVTPPQEDAPSVNITNIR.[M]	1xTMT6plex [N-Term]	FALSE	8.61557e-06	0.000636575	1	3	5	1418216286	1418216286 [284-302]		0	2306.29	High	0.0001863	1.006e-07	6.34
High	[K].IIVSFQDQNVVLHDGK.[V]	1xTMT6plex [K16]; 1xTMT6plex [N-Term]	FALSE	1.6804e-08	0.000636575	2	2	10	1418215240; 1239968164	1418215240 [1194-1209]; 1239968164 [1194-1209]		0	2270.29	High	0.0001863	2.132e-11	6.65
High	[K].LLVDSDGDRPSGVPDR.[F]	1xTMT6plex [N-Term]	FALSE	0.0171214	0.000636575	2	6	3	1239964839; 1239964862	1239964839 [70-85]; 1239964862 [70-85]		0	1927.01	High	0.0001863	0.002998	3.68
High	[K].ILTQETPELLLDQGSPK.[V]	1xTMT6plex [K17]; 1xTMT6plex [N-Term]	FALSE	7.67266e-06	0.000636575	1	3	12	545540364	545540364 [360-376]		0	2340.34	High	0.0001863	8.611e-08	5.22
High	[R].LITLEEEMTK.[Y]	1xTMT6plex [K10]; 1xTMT6plex [N-Term]	FALSE	0.00123394	0.000636575	1	1	3	73964749	73964749 [319-328]		0	1664.95	High	0.0001863	8.456e-05	3.93
High	[R].ILTESIPCCEDGLTCSR.[K]	3xCarbamidomethyl [C8; C9; C15]; 1xTMT6plex [N-Term]	FALSE	4.35115e-08	0.000636575	2	2	7	1418215240; 1239968164	1418215240 [1176-1192]; 1239968164 [1176-1192]		0	2240.06	High	0.0001863	7.789e-11	4.91
High	[K].LISWYDNEFGYSNR.[V]	1xTMT6plex [N-Term]	FALSE	0.00110426	0.000636575	1	9	3	928153482	928153482 [334-347]		0	1992.97	High	0.0001863	7.25e-05	2.76
High	[R].LLQLNSQPK.[G]	1xTMT6plex [K9]; 1xTMT6plex [N-Term]	FALSE	0.0167965	0.000636575	1	2	3	1418215404	1418215404 [57-65]		0	1498.94	High	0.0001863	0.002938	2.59
High	[K].LLQLELNNR.[F]	1xTMT6plex [N-Term]	FALSE	0.002402	0.000636575	2	2	5	1418214537; 545546410	1418214537 [373-381]; 545546410 [373-381]		0	1341.81	High	0.0001863	0.000209	2.86
High	[K].LLQEEFPGIPSPVDAAVECHR.[G]	1xCarbamidomethyl [C19]; 1xTMT6plex [N-Term]	FALSE	0.00131386	0.000636575	1	1	2	73988725	73988725 [127-147]		0	2593.33	High	0.0001863	9.178e-05	4.36
High	[K].LIQASEDLLK.[E]	1xTMT6plex [K10]; 1xTMT6plex [N-Term]	FALSE	0.000202761	0.000636575	1	1	6	545510194	545510194 [40-49]		0	1587.97	High	0.0001863	7.307e-06	3.81
High	[K].ILPSQGEGPSDAFVNCDQNSQIVSLSLDPVSK.[E]	1xCarbamidomethyl [C16]; 1xTMT6plex [K32]; 1xTMT6plex [N-Term]	FALSE	3.5639e-05	0.000636575	1	1	2	560891934	560891934 [504-535]		0	3859.98	High	0.0001863	6.905e-07	4.85
High	[K].ILPSQGEGPSDAFVNCDQNSQIVSLSLDPISK.[E]	1xCarbamidomethyl [C16]; 1xTMT6plex [K32]; 1xTMT6plex [N-Term]	FALSE	0.001228	0.000636575	1	1	1	1418315431	1418315431 [504-535]		0	3873.99	High	0.0001863	8.4e-05	4.64
High	[R].IIPSPDDPNEDIVER.[N]	1xTMT6plex [N-Term]	FALSE	1.08109e-05	0.000636575	1	2	12	345779666	345779666 [46-60]		0	1938	High	0.0001863	1.371e-07	3.71
High	[R].IIPSPDDPNEDIVER.[N]		FALSE	0.0167965	0.000636575	1	2	2	345779666	345779666 [46-60]		0	1708.84	High	0.0001863	0.002929	2.21
High	[R].ILAIGLINEALDEGDAQK.[T]	1xTMT6plex [K18]; 1xTMT6plex [N-Term]	FALSE	3.47887e-05	0.000636575	1	1	1	1418331169	1418331169 [539-556]		0	2341.34	High	0.0001863	6.706e-07	3.41
High	[K].HTNYTMEHIR.[V]	1xTMT6plex [N-Term]	FALSE	0.000846733	0.000636575	2	12	4	1418305407; 1418347612	1418305407 [724-733]; 1418347612 [705-714]		0	1530.77	High	0.0001863	5.081e-05	2.72
High	[R].SGIPISIVK.[A]	1xTMT6plex [K9]; 1xTMT6plex [N-Term]	FALSE	0.0015708	0.000636575	1	3	9	545540364	545540364 [464-472]		0	1371.9	High	0.0001863	0.0001174	3.29
High	[K].SGNLTEDDKHNNAK.[Y]	2xTMT6plex [K9; K14]; 1xTMT6plex [N-Term]	FALSE	0.00226685	0.000636575	1	2	1	1418318928	1418318928 [583-596]		1	2230.2	High	0.0001863	0.0001928	3.73
High	[K].VSLLAAIDEATK.[K]	1xTMT6plex [K12]; 1xTMT6plex [N-Term]	FALSE	4.69329e-05	0.000636575	1	2	2	1418241889	1418241889 [250-261]		0	1689.02	High	0.0001863	1.004e-06	4.12
High	[R].VSLDVNHFAPEELTVK.[T]	1xTMT6plex [K16]; 1xTMT6plex [N-Term]	FALSE	0.0060628	0.000636575	1	3	1	1418307159	1418307159 [101-116]		0	2256.26	High	0.0001863	0.0007308	3.35
High	[K].VSLDLVTSVR.[L]	1xTMT6plex [N-Term]	FALSE	0.0007014	0.000636575	1	1	8	1418249553	1418249553 [148-157]		0	1317.79	High	0.0001863	3.918e-05	3.52
High	[R].VSFELFADK.[V]	1xTMT6plex [K9]; 1xTMT6plex [N-Term]	FALSE	0.00263262	0.000636575	1	2	2	1418202784	1418202784 [20-28]		0	1513.87	High	0.0001863	0.0002368	2.85
High	[K].VSDATGQMNLTK.[V]	1xTMT6plex [K12]; 1xTMT6plex [N-Term]	FALSE	0.00142624	0.000636575	1	4	2	1418211040	1418211040 [255-266]		0	1722.95	High	0.0001863	0.0001026	3.58
High	[K].VQYNPSLK.[A]	1xTMT6plex [K8]; 1xTMT6plex [N-Term]	FALSE	0.00841142	0.000636575	2	2	8	50950241; 1418310050	50950241 [57-64]; 1418310050 [57-64]		0	1406.84	High	0.0001863	0.001145	3.27
High	[K].VQVDDDEFVHLR.[V]	1xTMT6plex [N-Term]	FALSE	7.21351e-05	0.000636575	1	1	3	1418228302	1418228302 [57-68]		0	1700.88	High	0.0001863	1.797e-06	4.22
High	[R].VQTNLATSDK.[Y]	1xTMT6plex [K10]; 1xTMT6plex [N-Term]	FALSE	0.0007014	0.000636575	1	4	1	1239967618	1239967618 [657-666]		0	1534.88	High	0.0001863	3.924e-05	3.5
High	[K].VQPYLDDFQK.[K]	1xTMT6plex [K10]; 1xTMT6plex [N-Term]	FALSE	0.0001446	0.000636575	1	2	12	1418241889	1418241889 [120-129]		0	1710.95	High	0.0001863	4.621e-06	3.67
High	[R].VQPNEAVYTK.[M]	1xTMT6plex [K10]; 1xTMT6plex [N-Term]	FALSE	0.00985851	0.000636575	1	2	1	1418225081	1418225081 [434-443]		0	1606.92	High	0.0001863	0.001422	1.71
High	[K].VSQGEVDIR.[I]	1xTMT6plex [N-Term]	FALSE	0.0166363	0.000636575	1	1	3	345799783	345799783 [162-170]		0	1231.68	High	0.0001863	0.002885	2.58
High	[K].VQEVKNLVNDALSK.[I]	1xTMT6plex [K14]; 1xTMT6plex [N-Term]	FALSE	0.00771338	0.000636575	1	1	2	1418249553	1418249553 [78-91]		1	2015.19	High	0.0001863	0.001015	2.52
High	[K].VPSTEAEALASSLMGLFEK.[R]	1xTMT6plex [K19]; 1xTMT6plex [N-Term]	FALSE	0.00062465	0.000636575	1	4	1	1418501820	1418501820 [162-180]		0	2438.33	High	0.0001863	3.361e-05	3.34
High	[K].VPSSYAGALCGLCGNFNGNPNDDLALR.[G]	2xCarbamidomethyl [C10; C13]; 1xTMT6plex [N-Term]	FALSE	1.1456e-05	0.000636575	2	3	1	1418305257; 1239884114	1418305257 [983-1009]; 1239884114 [983-1009]		0	3081.47	High	0.0001863	1.485e-07	4.93
High	[RK].VPSHAVVAR.[S]	1xTMT6plex [N-Term]	FALSE	0.00177226	0.000636575	3	4	11	1418510423; 928167632; 559767226	1418510423 [268-276]; 928167632 [268-276]; 559767226 [269-277]		0	1164.71	High	0.0001863	0.000138	4.27
High	[R].VPIMYGGQTK.[M]	1xOxidation [M4]; 1xTMT6plex [K10]; 1xTMT6plex [N-Term]	FALSE	0.0122974	0.000636575	1	1	8	345779666	345779666 [136-145]		0	1567.89	High	0.0001863	0.001912	2.7
High	[R].VPIMYGGQTK.[M]	1xTMT6plex [K10]; 1xTMT6plex [N-Term]	FALSE	0.000665118	0.000636575	1	1	4	345779666	345779666 [136-145]		0	1551.9	High	0.0001863	3.663e-05	3.36
High	[R].VPGWDPLCWDECQGNCPTCPEDR.[L]	4xCarbamidomethyl [C8; C12; C16; C19]; 1xTMT6plex [N-Term]	FALSE	6.72735e-07	0.000636575	2	3	8	1418305257; 1239884114	1418305257 [1837-1859]; 1239884114 [1837-1859]		0	3077.28	High	0.0001863	3.17e-09	6.18
High	[R].VPEPLKLVLPVVLLADAQVAQGSIR.[T]	1xTMT6plex [N-Term]	FALSE	0.000210747	0.000636575	1	1	5	1418249549	1418249549 [106-130]		1	2854.73	High	0.0001863	7.692e-06	4.29
High	[K].VPDTITEWK.[A]	1xTMT6plex [K9]; 1xTMT6plex [N-Term]	FALSE	0.0134073	0.000636575	1	6	2	1418213976	1418213976 [767-775]		0	1546.89	High	0.0001863	0.002158	2.92
High	[R].VPCFLAGDSR.[A]	1xCarbamidomethyl [C3]; 1xTMT6plex [N-Term]	FALSE	0.000465278	0.000636575	1	3	4	1418338512	1418338512 [363-372]		0	1350.7	High	0.0001863	2.254e-05	3.18
High	[K].VPADTEVVCAPPTAYIDFAR.[Q]	1xCarbamidomethyl [C9]; 1xTMT6plex [N-Term]	FALSE	0.000151755	0.000636575	1	1	2	76363530	76363530 [34-53]		0	2421.23	High	0.0001863	4.936e-06	4.63
High	[K].VPSVLAWVQETIAGN.[-]	1xTMT6plex [N-Term]	FALSE	0.00529761	0.000636575	1	3	7	73957095	73957095 [333-347]		0	1813.01	High	0.0001863	0.0006097	2.85
High	[R].VPAAENCQSCECTAGGLR.[C]	3xCarbamidomethyl [C7; C10; C12]; 1xTMT6plex [N-Term]	FALSE	8.29795e-05	0.000636575	2	3	3	1239945861; 1418206782	1239945861 [844-861]; 1418206782 [1234-1251]		0	2209	High	0.0001863	2.174e-06	4.45
High	[K].VSTLPDVTLK.[L]	1xTMT6plex [K10]; 1xTMT6plex [N-Term]	FALSE	0.0101471	0.000636575	1	2	2	1418206780	1418206780 [449-458]		0	1530.95	High	0.0001863	0.001474	3.89
High	[K].VTDADVPDTPAWR.[A]	1xTMT6plex [N-Term]	FALSE	0.00216006	0.000636575	1	2	1	550600200	550600200 [400-412]		0	1671.85	High	0.0001863	0.0001808	3.85
High	[K].VVIGMDVAASEFFR.[S]	1xTMT6plex [N-Term]	FALSE	7.31878e-05	0.000636575	1	4	11	1418310052	1418310052 [240-253]		0	1769.95	High	0.0001863	1.835e-06	3.21
High	[R].VVLEGGIDPILR.[G]	1xTMT6plex [N-Term]	FALSE	0.000665118	0.000636575	1	2	3	545511447	545511447 [510-521]		0	1509.92	High	0.0001863	3.663e-05	3.94
High	[K].VVLAYEPVWAIGTGK.[TS]	1xTMT6plex [K15]; 1xTMT6plex [N-Term]	FALSE	6.80002e-06	0.000636575	1	5	6	76363530	76363530 [161-175]		0	2061.21	High	0.0001863	7.327e-08	4.81
High	[K].VVGAHSLEEMVSK.[L]	1xTMT6plex [K13]; 1xTMT6plex [N-Term]	FALSE	0.00111497	0.000636575	1	1	1	1418514978	1418514978 [52-64]		0	1844.04	High	0.0001863	7.38e-05	3.6
High	[K].VVGAAGSDEK.[V]	1xTMT6plex [K10]; 1xTMT6plex [N-Term]	FALSE	0.000181445	0.000636575	1	2	7	1418321329	1418321329 [169-178]		0	1390.79	High	0.0001863	6.296e-06	3.64
High	[R].VVFIQPSPVR.[D]	1xTMT6plex [N-Term]	FALSE	0.0110641	0.000636575	1	2	21	1418264299	1418264299 [102-111]		0	1370.84	High	0.0001863	0.001655	3.05
High	[R].VVFIFGPDK.[K]	1xTMT6plex [K9]; 1xTMT6plex [N-Term]	FALSE	0.00408342	0.000636575	1	2	8	1418316704	1418316704 [133-141]		0	1479.9	High	0.0001863	0.0004269	3.67
High	[R].VVETNFVNLPSQGSEFQFYVNK.[L]	1xTMT6plex [K22]; 1xTMT6plex [N-Term]	FALSE	3.07987e-06	0.000636575	1	1	9	1418310050	1418310050 [273-294]		0	3004.58	High	0.0001863	2.502e-08	5.43
High	[R].VVAVLHACK.[D]	1xCarbamidomethyl [C8]; 1xTMT6plex [K9]; 1xTMT6plex [N-Term]	FALSE	0.00198033	0.000636575	2	3	8	1418305257; 1239884114	1418305257 [2867-2875]; 1239884114 [2867-2875]		0	1454.89	High	0.0001863	0.00016	3.86
High	[K].VVAGVANALAHKYH.[-]	1xTMT6plex [K12]; 1xTMT6plex [N-Term]	FALSE	0.00674054	0.000636575	1	3	2	227343817	227343817 [133-146]		1	1908.12	High	0.0001863	0.0008475	3.29
High	[R].VSYVGLVNVR.[A]	1xTMT6plex [N-Term]	FALSE	0.000661914	0.000636575	2	3	6	1418305257; 1239884114	1418305257 [517-526]; 1239884114 [517-526]		0	1334.8	High	0.0001863	3.62e-05	3.35
High	[K].VVAGVANALAHK.[Y]	1xTMT6plex [K12]; 1xTMT6plex [N-Term]	FALSE	1.09687e-05	0.000636575	1	3	5	227343817	227343817 [133-144]		0	1608	High	0.0001863	1.396e-07	4.91
High	[R].VTVPYFLDWNEEVHQPTR.[I]	1xTMT6plex [N-Term]	FALSE	9.19825e-08	0.000636575	1	1	3	1418249549	1418249549 [53-70]		0	2459.26	High	0.0001863	2.136e-10	5.86
High	[K].VTVDGEAVALPVAVGHVR.[V]	1xTMT6plex [N-Term]	FALSE	1.17672e-07	0.000636575	1	1	8	1239884114	1239884114 [2516-2533]		0	2018.16	High	0.0001863	3e-10	5.58
High	[K].VTSMVPLLDSIIELK.[I]	1xOxidation [M4]; 1xTMT6plex [K15]; 1xTMT6plex [N-Term]	FALSE	0.0122974	0.000636575	1	2	1	73992235	73992235 [95-109]		0	2132.27	High	0.0001863	0.001914	3.03
High	[K].VTSMVPLLDSIIELK.[I]	1xTMT6plex [K15]; 1xTMT6plex [N-Term]	FALSE	0.00105221	0.000636575	1	2	2	73992235	73992235 [95-109]		0	2116.27	High	0.0001863	6.798e-05	3.36
High	[K].VTSANILQLQVEPSDEGQGLTVK.[I]	1xTMT6plex [K23]; 1xTMT6plex [N-Term]	FALSE	9.84168e-08	0.000636575	1	3	6	545540364	545540364 [109-131]		0	2884.6	High	0.0001863	2.355e-10	6.72
High	[R].VTISCTGSSSNIGR.[DYSG]	1xCarbamidomethyl [C5]; 1xTMT6plex [N-Term]	FALSE	5.01073e-07	0.000636575	1	12	4	1418260227	1418260227 [41-54]		0	1667.86	High	0.0001863	2.129e-09	3.77
High	[K].VTGILEVGK.[E]	1xTMT6plex [K9]; 1xTMT6plex [N-Term]	FALSE	0.00383529	0.000636575	1	1	8	1418250613	1418250613 [490-498]		0	1373.88	High	0.0001863	0.0003943	2.99
High	[R].VTEVDEVLDALYGK.[V]	1xTMT6plex [K14]; 1xTMT6plex [N-Term]	FALSE	0.00677308	0.000636575	1	2	1	928137006	928137006 [126-139]		0	2009.12	High	0.0001863	0.0008513	2.35
High	[K].VTEGSFVYK.[G]	1xTMT6plex [K9]; 1xTMT6plex [N-Term]	FALSE	0.00385383	0.000636575	1	4	2	1418501820	1418501820 [147-155]		0	1487.85	High	0.0001863	0.000397	2.31
High	[K].VTEFMLCAGHLEGGK.[D]	1xCarbamidomethyl [C7]; 1xTMT6plex [K15]; 1xTMT6plex [N-Term]	FALSE	1.36314e-05	0.000636575	1	3	4	1418303494	1418303494 [196-210]		0	2107.11	High	0.0001863	1.883e-07	4.95
High	[R].VTYDWDWR.[V]	1xTMT6plex [N-Term]	FALSE	0.0215403	0.000636575	2	3	5	1418305257; 1239884114	1418305257 [1782-1789]; 1239884114 [1782-1789]		0	1369.67	High	0.0001863	0.004103	3.36
High	[K].VNVVEQEK.[I]	1xTMT6plex [K8]; 1xTMT6plex [N-Term]	FALSE	0.00771338	0.000636575	1	4	9	1418310052	1418310052 [82-89]		0	1402.83	High	0.0001863	0.001013	3.49
High	[R].VNVGAGSHPNK.[V]	1xTMT6plex [K11]; 1xTMT6plex [N-Term]	FALSE	0.00330265	0.000636575	1	3	2	1418225135	1418225135 [761-771]		0	1537.89	High	0.0001863	0.0003213	4.05
High	[K].VNVDEVGGEALGR.[L]	1xTMT6plex [N-Term]	FALSE	2.19641e-06	0.000636575	1	4	14	227343817	227343817 [18-30]		0	1543.83	High	0.0001863	1.586e-08	4.22
High	[-].VHLTAEEKSLVSGLWGKVNVDEVGGEALGR.[L]	2xTMT6plex [K8; K17]; 1xTMT6plex [N-Term]	FALSE	0.00108838	0.000636575	1	1	1	227343817	227343817 [1-30]		2	3837.15	High	0.0001863	7.138e-05	4.77
High	[R].VHDPWQFGR.[E]	1xTMT6plex [N-Term]	FALSE	0.0215403	0.000636575	1	2	2	1418200086	1418200086 [440-448]		0	1370.72	High	0.0001863	0.004121	3.16
High	[R].VGSLLACLLGK.[Q]	1xCarbamidomethyl [C7]; 1xTMT6plex [K11]; 1xTMT6plex [N-Term]	FALSE	0.000325476	0.000636575	1	2	4	1418338512	1418338512 [624-634]		0	1588.99	High	0.0001863	1.383e-05	3.11
High	[K].VGSGEPCCDWVGDEGAGHFVK.[M]	2xCarbamidomethyl [C7; C8]; 1xTMT6plex [K21]; 1xTMT6plex [N-Term]	FALSE	1.28638e-05	0.000636575	1	1	1	1418514978	1418514978 [164-184]		0	2721.28	High	0.0001863	1.738e-07	4.42
High	[R].VGQLLACLIGTQFR.[K]	1xCarbamidomethyl [C7]; 1xTMT6plex [N-Term]	FALSE	0.00939561	0.000636575	1	1	1	545511447	545511447 [630-643]		0	1805.03	High	0.0001863	0.001327	2.79
High	[R].VGLVAVDK.[G]	1xTMT6plex [K8]; 1xTMT6plex [N-Term]	FALSE	0.0151883	0.000636575	1	2	3	1418218430	1418218430 [592-599]		0	1258.81	High	0.0001863	0.002558	3.04
High	[R].VGHPDTLSKGEMKQLIIR.[E]	2xTMT6plex [K9; K13]	FALSE	0.00469621	0.000636575	1	1	7	1418313614	1418313614 [22-39]		2	2480.44	High	0.0001863	0.0005166	2.87
High	[R].VGHPDTLSK.[G]	1xTMT6plex [K9]; 1xTMT6plex [N-Term]	FALSE	0.00220216	0.000636575	1	1	8	1418313614	1418313614 [22-30]		0	1411.83	High	0.0001863	0.0001851	3.24
High	[K].VGGPIVSCTR.[K]	1xCarbamidomethyl [C8]; 1xTMT6plex [N-Term]	FALSE	0.0025575	0.000636575	1	3	2	559767226	559767226 [48-57]		0	1274.71	High	0.0001863	0.0002263	3.13
High	[R].VGFQYEGTYK.[W]	1xTMT6plex [K10]; 1xTMT6plex [N-Term]	FALSE	0.0172862	0.000636575	1	2	2	1418225081	1418225081 [539-548]		0	1649.89	High	0.0001863	0.00304	3.68
High	[K].VLDEFKPLVDEPQNLVK.[T]	TMT6plex [K]; 1xTMT6plex [N-Term]	FALSE	0.00241362	0.000636575	2	5	1	6687188; 1418328547	6687188 [397-413]; 1418328547 [397-413]		0	2441.41	High	0.0001863	0.0002102	3.94
High	[K].VGELCAGK.[E]	1xCarbamidomethyl [C5]; 1xTMT6plex [K8]; 1xTMT6plex [N-Term]	FALSE	0.0149714	0.000636575	1	4	2	345798988	345798988 [309-316]		0	1291.74	High	0.0001863	0.002505	2.56
High	[R].VFTVDHNLLPIGR.[S]	1xTMT6plex [N-Term]	FALSE	0.000818594	0.000636575	1	2	3	1418218430	1418218430 [149-161]		0	1709.99	High	0.0001863	4.851e-05	3.04
High	[K].VFTNLHYR.[K]	1xTMT6plex [N-Term]	FALSE	0.01005	0.000636575	2	2	2	1418214537; 545546410	1418214537 [667-674]; 545546410 [667-674]		0	1278.72	High	0.0001863	0.001457	3.04
High	[K].VFSAEADLSGITEEGPLMLSK.[G]	1xTMT6plex [K21]; 1xTMT6plex [N-Term]	FALSE	1.14436e-06	0.000636575	1	3	1	1239913623	1239913623 [336-356]		0	2652.42	High	0.0001863	6.535e-09	5.42
High	[K].VFLENVIR.[D]	1xTMT6plex [N-Term]	FALSE	0.0106468	0.000636575	1	17	5	1239979503	1239979503 [243-250]		0	1218.74	High	0.0001863	0.001575	3.01
High	[K].VFEGNRPTNSIVFTK.[L]	1xTMT6plex [K15]; 1xTMT6plex [N-Term]	FALSE	0.00809374	0.000636575	1	1	5	1418305580	1418305580 [467-481]		0	2167.23	High	0.0001863	0.001088	3.09
High	[K].VFDPQNDKPSK.[W]	2xTMT6plex [K8; K11]; 1xTMT6plex [N-Term]	FALSE	0.0174525	0.000636575	1	3	3	1239964305	1239964305 [161-171]		0	1962.13	High	0.0001863	0.003084	2.58
High	[R].VFDKDGNGYISAAELR.[H]	1xTMT6plex [K4]; 1xTMT6plex [N-Term]	FALSE	0.01779	0.000636575	1	3	1	1418197013	1418197013 [92-107]		1	2213.2	High	0.0001863	0.00316	3.48
High	[K].VFADYEAYVK.[C]	1xTMT6plex [K10]; 1xTMT6plex [N-Term]	FALSE	0.00404423	0.000636575	1	1	1	562155348	562155348 [774-783]		0	1662.91	High	0.0001863	0.0004229	2.51
High	[R].VEVLYGGSWGTVCDDDWDTSDANVVCR.[Q]	2xCarbamidomethyl [C13; C26]; 1xTMT6plex [N-Term]	FALSE	2.78283e-06	0.000636575	1	4	3	928175938	928175938 [469-495]; [605-631]; [731-757]		0	3304.47	High	0.0001863	2.176e-08	5.28
High	[K].VESGTDILNIYLEELSK.[K]	1xTMT6plex [K17]; 1xTMT6plex [N-Term]	FALSE	0.000524978	0.000636575	1	4	1	1239967618	1239967618 [1229-1245]		0	2381.32	High	0.0001863	2.645e-05	4.28
High	[K].VGEFSGANK.[E]	1xTMT6plex [K9]; 1xTMT6plex [N-Term]	FALSE	0.00210856	0.000636575	1	3	8	1239928271	1239928271 [163-171]		0	1366.77	High	0.0001863	0.0001749	3.24
High	[K].VLDEFKPLVDEPQNLVK.[T]	2xTMT6plex [K6; K17]; 1xTMT6plex [N-Term]	FALSE	4.41945e-07	0.000636575	2	5	28	6687188; 1418328547	6687188 [397-413]; 1418328547 [397-413]		0	2670.57	High	0.0001863	1.8e-09	6.09
High	[R].VLDELTLAK.[A]	1xTMT6plex [K9]; 1xTMT6plex [N-Term]	FALSE	0.00249653	0.000636575	1	1	1	1418338550	1418338550 [233-241]		0	1459.91	High	0.0001863	0.0002201	3.25
High	[R].VLDELTLSK.[T]	1xTMT6plex [K9]; 1xTMT6plex [N-Term]	FALSE	0.000687983	0.000636575	1	1	13	1077167933	1077167933 [222-230]		0	1475.91	High	0.0001863	3.835e-05	3.51
High	[K].VNVDEVGGEALGR.[L]		FALSE	0.00148956	0.000636575	1	4	3	227343817	227343817 [18-30]		0	1314.66	High	0.0001863	0.000109	3.74
High	[K].VNQIGSVTESLQACK.[L]	1xCarbamidomethyl [C14]; 1xTMT6plex [K15]; 1xTMT6plex [N-Term]	FALSE	1.47496e-08	0.000636575	1	5	6	1418310052	1418310052 [344-358]		0	2092.15	High	0.0001863	1.786e-11	4.63
High	[K].VNIFDAIAEIR.[N]	1xTMT6plex [N-Term]	FALSE	2.56626e-05	0.000636575	1	4	7	11034716	11034716 [515-525]		0	1489.86	High	0.0001863	4.419e-07	4.05
High	[R].VNHIGLPSPIER.[T]	1xTMT6plex [N-Term]	FALSE	0.0032552	0.000636575	1	3	1	16607724	16607724 [434-445]		0	1560.91	High	0.0001863	0.0003142	2.86
High	[R].VNHEEVLEAGK.[Q]	1xTMT6plex [K11]; 1xTMT6plex [N-Term]	FALSE	4.83128e-05	0.000636575	1	1	5	1418335936	1418335936 [255-265]		0	1682.95	High	0.0001863	1.041e-06	4.6
High	[R].VNGVLTVLPVSVAGGR.[L]	1xTMT6plex [N-Term]	FALSE	0.000550951	0.000636575	2	3	1	1418305257; 1239884114	1418305257 [1747-1762]; 1239884114 [1747-1762]		0	1767.07	High	0.0001863	2.834e-05	3.2
High	[K].VNDDIIVNWVNETLK.[E]	1xTMT6plex [K15]; 1xTMT6plex [N-Term]	FALSE	1.11827e-05	0.000636575	1	2	6	1239955970	1239955970 [566-580]		0	2230.25	High	0.0001863	1.44e-07	4.11
High	[K].VNAPQTVTISDDEFQVNVCAK.[Y]	1xCarbamidomethyl [C19]; 1xTMT6plex [K21]; 1xTMT6plex [N-Term]	FALSE	0.00263262	0.000636575	2	2	2	1418214537; 545546410	1418214537 [225-245]; 545546410 [225-245]		0	2793.45	High	0.0001863	0.0002368	4.33
High	[R].VMPICLPSK.[D]	1xCarbamidomethyl [C5]; 1xTMT6plex [K9]; 1xTMT6plex [N-Term]	FALSE	0.00553243	0.000636575	1	3	10	73957095	73957095 [203-211]		0	1502.88	High	0.0001863	0.0006468	3.33
High	[R].VMLGETNPADSKPGTIR.[G]	1xTMT6plex [K12]; 1xTMT6plex [N-Term]	FALSE	0.00232221	0.000636575	1	1	2	545510194	545510194 [89-105]		0	2244.24	High	0.0001863	0.0001985	3.3
High	[K].VLSMEVQMPR.[K]	1xTMT6plex [N-Term]	FALSE	0.000222245	0.000636575	1	1	11	73978762	73978762 [35-44]		0	1418.77	High	0.0001863	8.288e-06	3.42
High	[K].VISHLEWIK.[E]	1xTMT6plex [K9]; 1xTMT6plex [N-Term]	FALSE	0.00356763	0.000636575	1	3	12	1418303494	1418303494 [250-258]		0	1582.97	High	0.0001863	0.0003555	4.4
High	[K].VLNSFSDGLK.[N]	1xTMT6plex [K10]; 1xTMT6plex [N-Term]	FALSE	0.000182323	0.000636575	1	5	21	227343817	227343817 [67-76]		0	1537.9	High	0.0001863	6.34e-06	3.68
High	[R].VLIGEFAYTYAAMYDK.[G]	1xTMT6plex [K16]; 1xTMT6plex [N-Term]	FALSE	1.45849e-05	0.000636575	1	2	1	545500084	545500084 [119-134]		0	2313.22	High	0.0001863	2.053e-07	4.23
High	[R].VILEIDNAR.[L]	1xTMT6plex [N-Term]	FALSE	0.00272305	0.000636575	2	2	5	1077167933; 1418338550	1077167933 [184-192]; 1418338550 [195-203]		0	1271.75	High	0.0001863	0.0002475	3.36
High	[R].VIGSGCNLDSAR.[F]	1xCarbamidomethyl [C6]; 1xTMT6plex [N-Term]	FALSE	0.000122704	0.000636575	2	8	1	1418223224; 356461040	1418223224 [187-198]; 356461040 [159-170]		0	1477.76	High	0.0001863	3.697e-06	3.84
High	[R].VLGATLSPELIQK.[V]	1xTMT6plex [K13]; 1xTMT6plex [N-Term]	FALSE	0.00165645	0.000636575	1	4	2	1418337649	1418337649 [784-796]		0	1827.14	High	0.0001863	0.0001258	3.4
High	[R].VLDPFTIKPLDR.[N]	1xTMT6plex [K8]; 1xTMT6plex [N-Term]	FALSE	3.66868e-05	0.000636575	1	3	6	1418216286	1418216286 [531-542]		0	1872.14	High	0.0001863	7.187e-07	4.08
High	[R].VLDPFTIKPLDR.[N]	1xTMT6plex [K8]	FALSE	0.0129023	0.000636575	1	3	3	1418216286	1418216286 [531-542]		0	1642.97	High	0.0001863	0.002046	2.75
High	[R].VLDLPTQEPQVGSTCYASGWGSIEPDK.[F]	1xCarbamidomethyl [C15]; 1xTMT6plex [K27]; 1xTMT6plex [N-Term]	FALSE	0.0011533	0.000636575	1	3	1	1418303494	1418303494 [142-168]		0	3392.71	High	0.0001863	7.719e-05	3.75
High	[R].VLDELTLTK.[A]	1xTMT6plex [K9]; 1xTMT6plex [N-Term]	FALSE	0.00183316	0.000636575	1	6	3	1418337563	1418337563 [248-256]		0	1489.92	High	0.0001863	0.0001449	3.41
High	[R].VLDELTLSR.[AT]	1xTMT6plex [N-Term]	FALSE	0.011011	0.000636575	2	5	2	1418338718; 1418338716	1418338718 [227-235]; 1418338716 [234-242]		0	1274.75	High	0.0001863	0.00165	3.01
High	[R].VLDELTLSKTDLEMQIESLNEELAYLK.[K]	1xOxidation [M14]; 2xTMT6plex [K9; K27]; 1xTMT6plex [N-Term]	FALSE	2.81288e-05	0.000636575	1	1	2	1077167933	1077167933 [222-248]		1	3841.1	High	0.0001863	5.025e-07	4.33
High	[K].VVQEQGTHPK.[F]	1xTMT6plex [K10]; 1xTMT6plex [N-Term]	FALSE	0.0029989	0.000636575	1	2	2	122135145	122135145 [546-555]		0	1580.92	High	0.0001863	0.0002817	3.04
High	[K].VEPVDEVHIFFK.[D]	1xTMT6plex [K12]; 1xTMT6plex [N-Term]	FALSE	5.55759e-05	0.000636575	2	3	6	1418305257; 1239884114	1418305257 [2878-2889]; 1239884114 [2878-2889]		0	1917.09	High	0.0001863	1.259e-06	4.09
High	[R].VVSSIEQK.[T]	1xTMT6plex [K8]; 1xTMT6plex [N-Term]	FALSE	0.0205353	0.000636575	1	2	3	928151832	928151832 [61-68]		0	1347.82	High	0.0001863	0.003848	3.04
High	[R].VVSVLPIGHQDWLK.[G]	1xTMT6plex [K14]; 1xTMT6plex [N-Term]	FALSE	1.61067e-07	0.000636575	1	13	18	16607663	16607663 [326-339]		0	2049.23	High	0.0001863	4.583e-10	5.25
High	[K].YMCENQDSISTK.[L]	1xCarbamidomethyl [C3]; 1xOxidation [M2]; 1xTMT6plex [K12]; 1xTMT6plex [N-Term]	FALSE	0.00336699	0.000636575	2	5	4	6687188; 1418328547	6687188 [287-298]; 1418328547 [287-298]		0	1949.93	High	0.0001863	0.0003306	3.57
High	[K].YMCENQDSISTK.[L]	1xCarbamidomethyl [C3]; 1xTMT6plex [K12]; 1xTMT6plex [N-Term]	FALSE	3.84604e-06	0.000636575	2	5	13	6687188; 1418328547	6687188 [287-298]; 1418328547 [287-298]		0	1933.94	High	0.0001863	3.39e-08	3.86
High	[K].YMCENQDSISTK.[L]	1xCarbamidomethyl [C3]; 1xTMT6plex [K12]	FALSE	0.00170513	0.000636575	2	5	1	6687188; 1418328547	6687188 [287-298]; 1418328547 [287-298]		0	1704.78	High	0.0001863	0.0001311	3.24
High	[K].YLWAAHVATIDTVGK.[I]	1xTMT6plex [K15]; 1xTMT6plex [N-Term]	FALSE	6.5178e-05	0.000636575	1	2	2	1239885884	1239885884 [205-219]		0	2103.2	High	0.0001863	1.562e-06	4.93
High	[K].YLTWEPLKEPDQTNMFAVTSMLR.[V]	1xOxidation [M]; 1xTMT6plex [K8]; 1xTMT6plex [N-Term]	FALSE	0.00394789	0.000636575	1	2	6	598107	598107 [267-289]		1	3244.68	High	0.0001863	0.0004093	5.39
High	[K].YLTWEPLKEPDQTNMFAVTSMLR.[V]	1xTMT6plex [K8]; 1xTMT6plex [N-Term]	FALSE	4.29789e-06	0.000636575	1	2	13	598107	598107 [267-289]		1	3228.68	High	0.0001863	3.937e-08	6.68
High	[K].YLTWEPLK.[E]	1xTMT6plex [K8]; 1xTMT6plex [N-Term]	FALSE	0.0130267	0.000636575	1	2	10	598107	598107 [267-274]		0	1507.89	High	0.0001863	0.002071	3.4
High	[R].YITPDQLADLYK.[S]	1xTMT6plex [K12]; 1xTMT6plex [N-Term]	FALSE	1.1456e-05	0.000636575	1	4	14	1418310052	1418310052 [270-281]		0	1898.07	High	0.0001863	1.488e-07	4.68
High	[K].YISGITPK.[K]	1xTMT6plex [K8]; 1xTMT6plex [N-Term]	FALSE	0.011553	0.000636575	1	3	13	1239933320	1239933320 [251-258]		0	1336.82	High	0.0001863	0.001765	3.11
High	[K].YIIDPWVYPER.[M]	1xTMT6plex [N-Term]	FALSE	0.000328634	0.000636575	1	2	7	1239885884	1239885884 [50-60]		0	1679.9	High	0.0001863	1.405e-05	3.08
High	[R].YNDLGEEHFR.[G]	1xTMT6plex [N-Term]	FALSE	0.000385409	0.000636575	2	4	12	6687188; 1418328547	6687188 [35-44]; 1418328547 [35-44]		0	1508.73	High	0.0001863	1.74e-05	4.01
High	[K].YLGGTDDPVK.[K]	1xTMT6plex [K10]; 1xTMT6plex [N-Term]	FALSE	0.00861625	0.000636575	1	1	3	1418507047	1418507047 [401-410]		0	1522.85	High	0.0001863	0.00118	2.88
High	[K].YIDQEELNK.[T]	1xTMT6plex [K9]; 1xTMT6plex [N-Term]	FALSE	0.00664386	0.000636575	1	4	3	1418344784	1418344784 [285-293]		0	1609.88	High	0.0001863	0.0008297	3
High	[R].YLAEVATGEK.[R]	1xTMT6plex [K10]; 1xTMT6plex [N-Term]	FALSE	0.000658725	0.000636575	1	2	2	1418307161	1418307161 [133-142]		0	1538.88	High	0.0001863	3.611e-05	4.1
High	[R].YLAEVATGDDK.[K]	1xTMT6plex [K11]; 1xTMT6plex [N-Term]	FALSE	1.48694e-05	0.000636575	1	1	5	1418505824	1418505824 [130-140]		0	1639.89	High	0.0001863	2.117e-07	4.5
High	[R].YLAEVAAGDDKK.[G]	2xTMT6plex [K11; K12]; 1xTMT6plex [N-Term]	FALSE	6.8403e-05	0.000636575	1	2	4	928151832	928151832 [128-139]		1	1967.14	High	0.0001863	1.677e-06	3.99
High	[K].YHHPGNCHYLAIYDK.[D]	1xCarbamidomethyl [C7]; 1xTMT6plex [K15]; 1xTMT6plex [N-Term]	FALSE	0.0204374	0.000636575	2	2	1	1418215240; 1239968164	1418215240 [691-705]; 1239968164 [691-705]		0	2346.19	High	0.0001863	0.003827	2.17
High	[K].YGVDVDVSVFDVVANPGQTFR.[G]	1xTMT6plex [N-Term]	FALSE	5.19425e-05	0.000636575	1	3	3	545533633	545533633 [83-103]		0	2513.29	High	0.0001863	1.15e-06	3.67
High	[R].YGINTTDIFQTVDLWEGK.[N]	1xTMT6plex [K18]; 1xTMT6plex [N-Term]	FALSE	4.09968e-05	0.000636575	1	1	1	345797882	345797882 [103-120]		0	2558.35	High	0.0001863	8.376e-07	3.78
High	[K].YGGQPVPNFPSK.[L]	1xTMT6plex [K12]; 1xTMT6plex [N-Term]	FALSE	0.0117207	0.000636575	1	3	3	1418225135	1418225135 [1235-1246]		0	1748.97	High	0.0001863	0.001797	2.52
High	[R].YGETMAVYVAVK.[E]	1xTMT6plex [K12]; 1xTMT6plex [N-Term]	FALSE	1.70224e-05	0.000636575	2	2	4	1418315431; 560891934	1418315431 [551-562]; 560891934 [551-562]		0	1789	High	0.0001863	2.531e-07	3.65
High	[K].YGEHYVLK.[S]	1xTMT6plex [K8]; 1xTMT6plex [N-Term]	FALSE	0.0108534	0.000636575	2	2	5	1418215240; 1239968164	1418215240 [429-436]; 1239968164 [429-436]		0	1466.84	High	0.0001863	0.001618	3.1
High	[K].YIEESIEK.[L]	1xTMT6plex [K8]; 1xTMT6plex [N-Term]	FALSE	0.0169582	0.000636575	1	3	2	648216199	648216199 [309-316]		0	1468.83	High	0.0001863	0.002975	2.9
High	[K].YGDMADCCEK.[Q]	2xCarbamidomethyl [C7; C8]; 1xTMT6plex [K10]; 1xTMT6plex [N-Term]	FALSE	0.000264445	0.000636575	2	4	10	6687188; 1418328547	6687188 [108-117]; 1418328547 [108-117]		0	1706.76	High	0.0001863	1.046e-05	4.26
High	[R].YNLFEHEDTAQFVQVR.[E]	1xTMT6plex [N-Term]	FALSE	3.22876e-07	0.000636575	1	3	8	1418303494	1418303494 [82-97]		0	2225.12	High	0.0001863	1.174e-09	3.42
High	[R].YPGQSTVLSGLDIEDMLPENTHHYYTYR.[G]	1xTMT6plex [N-Term]	FALSE	2.14168e-07	0.000636575	2	2	4	50950241; 1418310050	50950241 [189-216]; 1418310050 [189-216]		0	3528.69	High	0.0001863	6.754e-10	7.89
High	[R].YYGYTGAFR.[C]	1xTMT6plex [N-Term]	FALSE	0.0190228	0.000636575	2	2	5	1418510423; 928167632	1418510423 [540-548]; 928167632 [540-548]		0	1326.67	High	0.0001863	0.003472	2.51
High	[R].YYAVAVVK.[K]	1xTMT6plex [K8]; 1xTMT6plex [N-Term]	FALSE	0.0117772	0.000636575	2	2	2	1418510423; 928167632	1418510423 [112-119]; 928167632 [112-119]		0	1370.84	High	0.0001863	0.001806	3.22
High	[R].YVVPSLSSQSR.[Y]	1xTMT6plex [N-Term]	FALSE	0.00547937	0.000636575	2	2	4	1418305257; 1239884114	1418305257 [244-254]; 1239884114 [244-254]		0	1451.81	High	0.0001863	0.0006394	2.55
High	[K].YVMLPVADQDK.[C]	1xOxidation [M3]; 1xTMT6plex [K11]; 1xTMT6plex [N-Term]	FALSE	0.00790128	0.000636575	1	3	4	73957095	73957095 [239-249]		0	1752.96	High	0.0001863	0.001046	3.5
High	[K].YVMLPVADQDK.[C]	1xTMT6plex [K11]; 1xTMT6plex [N-Term]	FALSE	9.73161e-05	0.000636575	1	3	5	73957095	73957095 [239-249]		0	1736.97	High	0.0001863	2.692e-06	3.82
High	[R].YVCQIGEDTIGEK.[S]	1xCarbamidomethyl [C3]; 1xTMT6plex [K13]; 1xTMT6plex [N-Term]	FALSE	1.40695e-07	0.000636575	2	2	12	1418315431; 560891934	1418315431 [218-230]; 560891934 [218-230]		0	1970.03	High	0.0001863	3.8e-10	4.67
High	[K].YTYGQPVQGK.[A]	1xTMT6plex [K10]; 1xTMT6plex [N-Term]	FALSE	0.000190423	0.000636575	2	2	7	1418214537; 545546410	1418214537 [246-255]; 545546410 [246-255]		0	1598.89	High	0.0001863	6.702e-06	4.26
High	[K].YTPQLSEANVETAIQK.[A]	1xTMT6plex [K16]; 1xTMT6plex [N-Term]	FALSE	0.000167953	0.000636575	1	1	1	345799783	345799783 [131-146]		0	2250.24	High	0.0001863	5.664e-06	4.61
High	[K].YTMGDAPDYDR.[S]	1xTMT6plex [N-Term]	FALSE	0.000768791	0.000636575	1	2	2	1418288349	1418288349 [33-43]		0	1532.69	High	0.0001863	4.447e-05	3.93
High	[R].YTLNVLEDLGDGQK.[A]	1xTMT6plex [K14]; 1xTMT6plex [N-Term]	FALSE	0.000454179	0.000636575	1	2	2	1418318928	1418318928 [514-527]		0	2023.11	High	0.0001863	2.172e-05	2.95
High	[R].YNYSLFQLTNSCLCCR.[E]	3xCarbamidomethyl [C12; C14; C15]; 1xTMT6plex [N-Term]	FALSE	2.1753e-06	0.000636575	1	2	4	1239968164	1239968164 [3356-3371]		0	2328.08	High	0.0001863	1.563e-08	4.08
High	[R].YTLNILEEIGGGQK.[V]	1xTMT6plex [K14]; 1xTMT6plex [N-Term]	FALSE	0.000163156	0.000636575	1	2	1	1239955970	1239955970 [552-565]		0	1993.14	High	0.0001863	5.451e-06	3.78
High	[R].YTKKAPQVSTPTLVEVSR.[K]	TMT6plex [K]; 1xTMT6plex [N-Term]	FALSE	0.00119294	0.000636575	2	4	4	6687188; 1418328547	6687188 [435-452]; 1418328547 [435-452]		2	2462.44	High	0.0001863	8.049e-05	4.35
High	[K].YTGTEVDELGK.[V]	1xTMT6plex [K11]; 1xTMT6plex [N-Term]	FALSE	0.000227677	0.000636575	1	1	5	114326321	114326321 [29-39]		0	1669.9	High	0.0001863	8.518e-06	2.12
High	[K].YTAYEGQR.[V]	1xTMT6plex [N-Term]	FALSE	0.0146869	0.000636575	1	2	8	1418264299	1418264299 [94-101]		0	1216.62	High	0.0001863	0.002444	2.93
High	[R].YSSEQEFVNDLK.[N]	1xTMT6plex [K12]; 1xTMT6plex [N-Term]	FALSE	5.07033e-05	0.000636575	1	2	1	1239968362	1239968362 [256-267]		0	1917	High	0.0001863	1.116e-06	3.61
High	[K].YSGQEGDK.[F]	1xTMT6plex [K8]; 1xTMT6plex [N-Term]	FALSE	0.0154824	0.000636575	1	1	7	1418313584	1418313584 [19-26]		0	1341.71	High	0.0001863	0.002622	2.59
High	[R].YSGNAGDAFR.[G]	1xTMT6plex [N-Term]	FALSE	0.00168875	0.000636575	1	2	3	1418242647	1418242647 [278-287]		0	1286.63	High	0.0001863	0.0001295	2.43
High	[R].YQSSPVILENAK.[L]	1xTMT6plex [K12]; 1xTMT6plex [N-Term]	FALSE	0.000270908	0.000636575	1	3	1	1418298385	1418298385 [270-281]		0	1807.04	High	0.0001863	1.08e-05	3.9
High	[R].YPWSQMEGIEDWEK.[E]	1xTMT6plex [K14]; 1xTMT6plex [N-Term]	FALSE	0.00212901	0.000636575	1	2	1	560879429	560879429 [72-85]		0	2256.1	High	0.0001863	0.0001772	1.98
High	[R].YPSRPLPPPPPFGLGFVPPPPPPYGPGR.[I]	1xTMT6plex [N-Term]	FALSE	9.95879e-06	0.000636575	1	3	2	1418328391	1418328391 [46-73]		0	3179.74	High	0.0001863	1.226e-07	5.71
High	[K].YPIEHGIITNWDDMEK.[I]	1xTMT6plex [K16]; 1xTMT6plex [N-Term]	FALSE	0.000736098	0.000636575	1	5	5	1418341514	1418341514 [71-86]		0	2419.24	High	0.0001863	4.202e-05	3.85
High	[R].YTKKAPQVSTPTLVEVSR.[K]	2xTMT6plex [K3; K4]; 1xTMT6plex [N-Term]	FALSE	0.00674054	0.000636575	2	4	1	6687188; 1418328547	6687188 [435-452]; 1418328547 [435-452]		2	2691.6	High	0.0001863	0.0008435	2.83
High	[K].YFSTSSDCEITGIR.[V]	1xCarbamidomethyl [C8]; 1xTMT6plex [N-Term]	FALSE	2.49961e-07	0.000636575	1	1	15	73959451	73959451 [28-41]		0	1864.89	High	0.0001863	8.32e-10	4.7
High	[K].YFSTSSDCEITGIR.[V]	1xCarbamidomethyl [C8]	FALSE	0.0125359	0.000636575	1	1	1	73959451	73959451 [28-41]		0	1635.73	High	0.0001863	0.001964	3.21
High	[K].YFQFQEEGK.[E]	1xTMT6plex [K9]; 1xTMT6plex [N-Term]	FALSE	0.00237893	0.000636575	1	2	1	1418341783	1418341783 [128-136]		0	1633.86	High	0.0001863	0.0002054	2.44
High	[K].WNAFYQHLQYPSSTFEDLLK.[Y]	1xTMT6plex [K20]; 1xTMT6plex [N-Term]	FALSE	0.000143904	0.000636575	1	2	1	1239885884	1239885884 [185-204]		0	2945.52	High	0.0001863	4.59e-06	3.92
High	[K].WMDSDQPLPGR.[Y]	1xTMT6plex [N-Term]	FALSE	0.000589484	0.000636575	2	3	6	1239945861; 1418206782	1239945861 [1685-1695]; 1418206782 [2075-2085]		0	1530.76	High	0.0001863	3.1e-05	3.65
High	[R].WLQGTQELPQEKYLTWEPLKEPDQTNMFAVTSMLR.[V]	1xOxidation [M27]; 2xTMT6plex [K12; K20]; 1xTMT6plex [N-Term]	FALSE	0.0225937	0.000636575	1	2	1	598107	598107 [255-289]		2	4911.57	High	0.0001863	0.004389	3.41
High	[R].WLQGTQELPQEKYLTWEPLKEPDQTNMFAVTSMLR.[V]	2xTMT6plex [K12; K20]	FALSE	7.52586e-06	0.000636575	1	2	1	598107	598107 [255-289]		2	4666.41	High	0.0001863	8.381e-08	3.9
High	[R].WLQGTQELPQEK.[Y]	1xTMT6plex [K12]; 1xTMT6plex [N-Term]	FALSE	1.66163e-05	0.000636575	1	2	28	598107	598107 [255-266]		0	1915.07	High	0.0001863	2.456e-07	4.15
High	[R].WLPAEYEDGLSLPFGWTPGR.[T]	1xTMT6plex [N-Term]	FALSE	9.15394e-08	0.000636575	1	1	6	1418338512	1418338512 [163-182]		0	2520.28	High	0.0001863	2.135e-10	3.46
High	[R].WLHNEDQMAVEK.[L]	1xTMT6plex [K12]; 1xTMT6plex [N-Term]	FALSE	0.00389118	0.000636575	1	1	1	359321944	359321944 [296-307]		0	1958.02	High	0.0001863	0.0004021	3.49
High	[R].WGTVCDDFWDIQDAQVVCR.[Q]	2xCarbamidomethyl [C5; C18]; 1xTMT6plex [N-Term]	FALSE	0.00022658	0.000636575	1	4	1	928175938	928175938 [1661-1679]		0	2599.19	High	0.0001863	8.507e-06	4.14
High	[K].WELLQQVDTSTR.[T]	1xTMT6plex [N-Term]	FALSE	0.000502652	0.000636575	1	2	1	1418221463	1418221463 [213-224]		0	1704.91	High	0.0001863	2.504e-05	3.25
High	[K].WEAEEVYVQR.[A]	1xTMT6plex [N-Term]	FALSE	0.00278954	0.000636575	1	2	2	560879429	560879429 [168-177]		0	1537.78	High	0.0001863	0.000255	3.45
High	[R].WPSETFTCNVAHPATNTK.[V]	1xCarbamidomethyl [C8]; 1xTMT6plex [K18]; 1xTMT6plex [N-Term]	FALSE	8.87839e-05	0.000636575	1	7	2	1494245209	1494245209 [215-232]		0	2519.28	High	0.0001863	2.377e-06	5
High	[R].WCSTTADYDQDK.[L]	1xCarbamidomethyl [C2]; 1xTMT6plex [K12]; 1xTMT6plex [N-Term]	FALSE	0.00948643	0.000636575	1	3	1	11034716	11034716 [313-324]		0	1947.92	High	0.0001863	0.00135	2.72
High	[R].WANYHLENAGCNK.[I]	1xCarbamidomethyl [C11]; 1xTMT6plex [K13]; 1xTMT6plex [N-Term]	FALSE	0.00158603	0.000636575	1	2	2	1239955970	1239955970 [323-335]		0	2035.02	High	0.0001863	0.0001191	1.74
High	[R].WAAGDQQPTLSSSVLR.[L]	1xTMT6plex [N-Term]	FALSE	2.71055e-08	0.000636575	1	2	7	1418194692	1418194692 [249-264]		0	1945.03	High	0.0001863	4.088e-11	4.13
High	[R].WAAGDQQPTLSSSVLR.[L]		FALSE	0.000404477	0.000636575	1	2	3	1418194692	1418194692 [249-264]		0	1715.87	High	0.0001863	1.859e-05	3.7
High	[R].VYSTSVTGSR.[E]	1xTMT6plex [N-Term]	FALSE	0.0147575	0.000636575	1	1	2	345794456	345794456 [6-15]		0	1285.69	High	0.0001863	0.002457	3.01
High	[K].VYQPCGPAQPASCDLR.[S]	2xCarbamidomethyl [C5; C13]; 1xTMT6plex [N-Term]	FALSE	0.00298447	0.000636575	2	3	2	1239945861; 1418206782	1239945861 [4327-4342]; 1418206782 [4653-4668]		0	2047.99	High	0.0001863	0.0002801	3.82
High	[R].VYALPEDLVEVNPK.[M]	1xTMT6plex [K14]; 1xTMT6plex [N-Term]	FALSE	0.000276192	0.000636575	1	2	6	1239955970	1239955970 [647-660]		0	2044.17	High	0.0001863	1.109e-05	4.34
High	[R].VYALPEDLVEVKPK.[M]	2xTMT6plex [K12; K14]; 1xTMT6plex [N-Term]	FALSE	0.000289857	0.000636575	1	2	5	1418318928	1418318928 [609-622]		0	2287.39	High	0.0001863	1.182e-05	4.7
High	[K].VWSENDPCDFYFECECSCR.[G]	4xCarbamidomethyl [C8; C14; C16; C18]; 1xTMT6plex [N-Term]	FALSE	0.000406435	0.000636575	2	3	2	1239945861; 1418206782	1239945861 [4021-4039]; 1418206782 [4347-4365]		0	2789.09	High	0.0001863	1.873e-05	4.67
High	[R].VVTENVPCGTTGVTCSK.[A]	2xCarbamidomethyl [C8; C15]; 1xTMT6plex [K17]; 1xTMT6plex [N-Term]	FALSE	4.73884e-05	0.000636575	2	5	3	1239945861; 1418206782	1239945861 [546-562]; 1418206782 [936-952]		0	2267.18	High	0.0001863	1.02e-06	5.04
High	[R].VVSVLPIGHQDWLSGK.[Q]	1xTMT6plex [K16]; 1xTMT6plex [N-Term]	FALSE	5.18303e-07	0.000636575	1	9	8	1494245209	1494245209 [325-340]		0	2193.28	High	0.0001863	2.232e-09	6.08
High	[K].WCAVGHHEIAK.[C]	1xCarbamidomethyl [C2]; 1xTMT6plex [K11]; 1xTMT6plex [N-Term]	FALSE	6.45515e-05	0.000636575	2	2	5	1418510423; 928167632	1418510423 [366-376]; 928167632 [366-376]		0	1765.96	High	0.0001863	1.551e-06	4.09
High	[K].WQEEVELYR.[Q]	1xTMT6plex [N-Term]	FALSE	0.00874152	0.000636575	1	2	4	1418241889	1418241889 [131-139]		0	1480.76	High	0.0001863	0.001204	3.47
High	[K].WSCTEALCPGR.[C]	2xCarbamidomethyl [C3; C8]; 1xTMT6plex [N-Term]	FALSE	0.000698021	0.000636575	2	2	5	1418215240; 1239968164	1418215240 [665-675]; 1239968164 [665-675]		0	1565.74	High	0.0001863	3.9e-05	4.09
High	[K].WTAISALEYGVPVTLIGEAVFAR.[C]	1xTMT6plex [N-Term]	FALSE	0.00504835	0.000636575	1	1	1	1418514978	1418514978 [266-288]		0	2692.49	High	0.0001863	0.0005702	2.65
High	[R].YFGYTGAFR.[C]	1xTMT6plex [N-Term]	FALSE	0.00410316	0.000636575	1	3	3	559767226	559767226 [542-550]		0	1310.67	High	0.0001863	0.0004321	2.18
High	[R].YFDLIVTLK.[Y]	1xTMT6plex [K9]; 1xTMT6plex [N-Term]	FALSE	0.00422361	0.000636575	2	2	6	1418214537; 545546410	1418214537 [1332-1340]; 545546410 [1344-1352]		0	1569.97	High	0.0001863	0.0004471	3.05
High	[R].YEPCGTVTTK.[T]	1xCarbamidomethyl [C4]; 1xTMT6plex [K10]; 1xTMT6plex [N-Term]	FALSE	0.000276192	0.000636575	2	2	9	1418215240; 1239968164	1418215240 [1413-1422]; 1239968164 [1413-1422]		0	1613.86	High	0.0001863	1.108e-05	3.26
High	[R].YEDMAAFMK.[S]	1xTMT6plex [K9]; 1xTMT6plex [N-Term]	FALSE	0.0225937	0.000636575	1	1	3	1418505824	1418505824 [19-27]		0	1563.8	High	0.0001863	0.0044	3.41
High	[R].YDYSDGVYVFKPSSSYLQVETNFGVK.[M]	2xTMT6plex [K11; K26]; 1xTMT6plex [N-Term]	FALSE	3.4417e-06	0.000636575	2	2	2	1418215240; 1239968164	1418215240 [760-785]; 1239968164 [760-785]		0	3679.91	High	0.0001863	2.905e-08	6.13
High	[R].YDMMGTCLYTMVELCSEDETLPAFSVEAK.[N]	2xCarbamidomethyl [C7; C15]; 1xTMT6plex [K29]; 1xTMT6plex [N-Term]	FALSE	0.000304198	0.000636575	2	3	2	1418305257; 1239884114	1418305257 [480-508]; 1239884114 [480-508]		0	3848.79	High	0.0001863	1.263e-05	4.15
High	[R].YDLVYVVASQTTK.[L]	1xTMT6plex [K13]; 1xTMT6plex [N-Term]	FALSE	1.0553e-05	0.000636575	2	2	8	1418305257; 1239884114	1418305257 [255-267]; 1239884114 [255-267]		0	1945.1	High	0.0001863	1.329e-07	4.66
High	[R].YDFMGTCVYVLSR.[T]	1xCarbamidomethyl [C7]; 1xTMT6plex [N-Term]	FALSE	0.00115888	0.000636575	2	3	4	1418305257; 1239884114	1418305257 [1260-1272]; 1239884114 [1260-1272]		0	1839.9	High	0.0001863	7.769e-05	3.83
High	[R].YDEMVESMK.[K]	1xTMT6plex [K9]; 1xTMT6plex [N-Term]	FALSE	0.00517148	0.000636575	1	1	3	73967156	73967156 [20-28]		0	1589.8	High	0.0001863	0.0005918	3.04
High	[K].YCVQGDNCFPIMFPPNDPK.[L]	2xCarbamidomethyl [C2; C8]; 1xTMT6plex [K19]; 1xTMT6plex [N-Term]	FALSE	0.000277529	0.000636575	1	2	1	1418338512	1418338512 [249-267]		0	2757.32	High	0.0001863	1.12e-05	4.21
High	[R].YCQGMEIPKENILDLTQVDR.[C]	1xCarbamidomethyl [C2]; 1xOxidation [M5]; 1xTMT6plex [K9]; 1xTMT6plex [N-Term]	FALSE	0.000627674	0.000636575	1	2	2	1418320657	1418320657 [155-174]		1	2896.49	High	0.0001863	3.376e-05	3.63
High	[R].YCQGMEIPKENILDLTQVDR.[C]	1xCarbamidomethyl [C2]; 1xTMT6plex [K9]; 1xTMT6plex [N-Term]	FALSE	2.11546e-05	0.000636575	1	2	2	1418320657	1418320657 [155-174]		1	2880.5	High	0.0001863	3.415e-07	3.8
High	[R].YCQGMEIPKENILDLTQVDR.[C]	1xCarbamidomethyl [C2]; 1xOxidation [M5]; 1xTMT6plex [K9]	FALSE	0.00383529	0.000636575	1	2	1	1418320657	1418320657 [155-174]		1	2667.33	High	0.0001863	0.0003927	2.92
High	[R].YCQGMEIPKENILDLTQVDR.[C]	1xCarbamidomethyl [C2]; 1xTMT6plex [K9]	FALSE	0.00519647	0.000636575	1	2	1	1418320657	1418320657 [155-174]		1	2651.34	High	0.0001863	0.0005956	3.96
High	[R].YCQGMEIPK.[E]	1xCarbamidomethyl [C2]; 1xOxidation [M5]; 1xTMT6plex [K9]; 1xTMT6plex [N-Term]	FALSE	0.00454038	0.000636575	1	2	10	1418320657	1418320657 [155-163]		0	1599.83	High	0.0001863	0.0004947	2.84
High	[R].YCQGMEIPK.[E]	1xCarbamidomethyl [C2]; 1xTMT6plex [K9]; 1xTMT6plex [N-Term]	FALSE	0.00147525	0.000636575	1	2	9	1418320657	1418320657 [155-163]		0	1583.83	High	0.0001863	0.0001075	3.4
High	[K].YCGLPGEYWLGNDK.[I]	1xCarbamidomethyl [C2]; 1xTMT6plex [K14]; 1xTMT6plex [N-Term]	FALSE	0.00878368	0.000636575	1	1	2	1418336465	1418336465 [319-332]		0	2130.07	High	0.0001863	0.001208	2.85
High	[R].YAPNTQVEILPQGR.[E]	1xTMT6plex [N-Term]	FALSE	0.00752994	0.000636575	1	2	2	1418211040	1418211040 [323-336]		0	1815	High	0.0001863	0.0009807	2.86
High	[R].YALYDATYETK.[E]	1xTMT6plex [K11]; 1xTMT6plex [N-Term]	FALSE	3.03886e-05	0.000636575	1	4	5	57099669	57099669 [82-92]		0	1795.95	High	0.0001863	5.557e-07	3.58
High	[K].YAFQEALNSAGDK.[-L]	1xTMT6plex [K13]; 1xTMT6plex [N-Term]	FALSE	0.000121525	0.000636575	1	4	7	1239928271	1239928271 [86-98]		0	1871.99	High	0.0001863	3.638e-06	4.65
High	[R].YADLTEDQLPSCESLK.[D]	1xCarbamidomethyl [C12]; 1xTMT6plex [K16]; 1xTMT6plex [N-Term]	FALSE	2.51716e-05	0.000636575	1	1	6	345792633	345792633 [142-157]		0	2327.18	High	0.0001863	4.319e-07	5.06
High	[K].YAASSYLSLTPDKWK.[S]	2xTMT6plex [K13; K15]; 1xTMT6plex [N-Term]	FALSE	2.54159e-05	0.000636575	2	52	5	1239964839; 1239964862	1239964839 [199-213]; 1239964862 [199-213]		1	2417.37	High	0.0001863	4.372e-07	6.27
High	[K].YAASSYLSLTPDK.[W]	1xTMT6plex [K13]; 1xTMT6plex [N-Term]	FALSE	1.74195e-06	0.000636575	2	52	19	1239964839; 1239964862	1239964839 [199-211]; 1239964862 [199-211]		0	1874.03	High	0.0001863	1.153e-08	4.53
High	[R].VVSVLPIEHQDWLTGK.[E]	1xTMT6plex [K16]; 1xTMT6plex [N-Term]	FALSE	2.73983e-07	0.000636575	2	6	5	16607724; 16607715	16607724 [413-428]; 16607715 [413-428]		0	2279.32	High	0.0001863	9.404e-10	5.44
High	[K].SGNLTEDDK.[H]	1xTMT6plex [K9]; 1xTMT6plex [N-Term]	FALSE	0.0121799	0.000636575	1	2	2	1418318928	1418318928 [583-591]		0	1436.76	High	0.0001863	0.001895	2.93
High	[R].VENQENVSNLVIDDTELK.[Q]	1xTMT6plex [K18]; 1xTMT6plex [N-Term]	FALSE	1.24829e-06	0.000636575	1	2	5	1418293878	1418293878 [331-348]		0	2517.34	High	0.0001863	7.328e-09	5.93
High	[K].VEGNSITTFDGVK.[Y]	1xTMT6plex [K13]; 1xTMT6plex [N-Term]	FALSE	3.37219e-07	0.000636575	2	2	10	1418215240; 1239968164	1418215240 [678-690]; 1239968164 [678-690]		0	1825.01	High	0.0001863	1.25e-09	4.7
High	[K].TAFDEAIAELDTLNEESYK.[D]	1xTMT6plex [K19]; 1xTMT6plex [N-Term]	FALSE	4.77449e-07	0.000636575	1	1	2	1418252030	1418252030 [194-212]		0	2617.33	High	0.0001863	2.001e-09	4.64
High	[K].TAFDEAIAELDTLNEDSYK.[D]	1xTMT6plex [K19]; 1xTMT6plex [N-Term]	FALSE	1.10099e-06	0.000636575	1	1	6	1418213116	1418213116 [194-212]		0	2603.31	High	0.0001863	6.198e-09	5.23
High	[K].TAFDDAIAELDTLNEDSYK.[D]	1xTMT6plex [K19]; 1xTMT6plex [N-Term]	FALSE	3.42883e-05	0.000636575	1	2	1	1418307161	1418307161 [199-217]		0	2589.3	High	0.0001863	6.576e-07	4.16
High	[K].TADETWEPFASGK.[T]	1xTMT6plex [K13]; 1xTMT6plex [N-Term]	FALSE	0.0100984	0.000636575	1	1	1	1418314244	1418314244 [56-68]		0	1896.97	High	0.0001863	0.001462	3.28
High	[R].TAAENEFVTLK.[K]	1xTMT6plex [K11]; 1xTMT6plex [N-Term]	FALSE	9.13942e-05	0.000636575	1	5	4	345791839	345791839 [261-271]		0	1680.96	High	0.0001863	2.476e-06	3.49
High	[K].SYSFDGLCQYSFVEDYCGR.[E]	2xCarbamidomethyl [C8; C17]; 1xTMT6plex [N-Term]	FALSE	1.0142e-06	0.000636575	2	2	6	1418215240; 1239968164	1418215240 [1151-1169]; 1239968164 [1151-1169]		0	2582.12	High	0.0001863	5.536e-09	3.94
High	[K].SYQQIVNIPAK.[S]	1xTMT6plex [K11]; 1xTMT6plex [N-Term]	FALSE	0.00141253	0.000636575	1	2	4	1418218430	1418218430 [882-892]		0	1719.02	High	0.0001863	0.0001013	4.05
High	[K].SYPIANIPEELTPLASEK.[Y]	1xTMT6plex [K18]; 1xTMT6plex [N-Term]	FALSE	6.90669e-05	0.000636575	1	1	1	1418507047	1418507047 [383-400]		0	2430.35	High	0.0001863	1.699e-06	3.53
High	[K].SYLGAEYITAVANLR.[Q]	1xTMT6plex [N-Term]	FALSE	6.4864e-05	0.000636575	2	2	1	1418510423; 928167632	1418510423 [675-689]; 928167632 [675-689]		0	1870.03	High	0.0001863	1.559e-06	2.65
High	[R].SYLDSILGER.[G]	1xTMT6plex [N-Term]	FALSE	0.0112247	0.000636575	1	2	1	1418221459	1418221459 [258-267]		0	1381.75	High	0.0001863	0.001692	3.04
High	[K].TAFDEAIAELDTLSEESYK.[D]	1xTMT6plex [K19]; 1xTMT6plex [N-Term]	FALSE	3.19772e-07	0.000636575	1	2	10	928151832	928151832 [194-212]		0	2590.32	High	0.0001863	1.156e-09	5.83
High	[K].SYEPLEDPGVK.[S]	1xTMT6plex [K11]; 1xTMT6plex [N-Term]	FALSE	0.000548297	0.000636575	1	1	6	359321944	359321944 [205-215]		0	1691.93	High	0.0001863	2.811e-05	4.24
High	[R].SYDVPPPPMEPDHPFYSNISK.[D]	1xTMT6plex [K21]; 1xTMT6plex [N-Term]	FALSE	0.000132561	0.000636575	1	1	1	345792633	345792633 [118-138]		0	2875.44	High	0.0001863	4.107e-06	3.57
High	[K].SYDIAQHEPDGLAVLAALVK.[V]	1xTMT6plex [K20]; 1xTMT6plex [N-Term]	FALSE	1.71504e-07	0.000636575	2	2	8	50950241; 1418310050	50950241 [148-167]; 1418310050 [148-167]		0	2568.44	High	0.0001863	4.998e-10	6.79
High	[R].SVVVVLGAHDLGER.[E]	1xTMT6plex [N-Term]	FALSE	0.000245967	0.000636575	1	2	1	1418220639	1418220639 [80-93]		0	1679.96	High	0.0001863	9.458e-06	3.99
High	[R].SVVLISEETATFMQTDKPIYK.[S]	2xTMT6plex [K17; K21]; 1xTMT6plex [N-Term]	FALSE	2.52935e-05	0.000636575	2	2	2	1418214537; 545546410	1418214537 [111-131]; 545546410 [111-131]		0	3087.73	High	0.0001863	4.328e-07	5.83
High	[K].SVTEQGAELSNEER.[N]	1xTMT6plex [N-Term]	FALSE	5.16365e-06	0.000636575	1	2	5	928151832	928151832 [28-41]		0	1777.88	High	0.0001863	5.049e-08	5.32
High	[K].SVSPPASNMLK.[M]	1xTMT6plex [K11]; 1xTMT6plex [N-Term]	FALSE	0.00481078	0.000636575	1	5	6	545519428	545519428 [68-78]		0	1588.91	High	0.0001863	0.0005347	3.01
High	[K].SVQIPYDNK.[L]	1xTMT6plex [K9]; 1xTMT6plex [N-Term]	FALSE	0.00106242	0.000636575	2	2	12	1418215240; 1239968164	1418215240 [414-422]; 1239968164 [414-422]		0	1521.87	High	0.0001863	6.874e-05	3.17
High	[R].SVIISIQSPDGVTVK.[R]	1xTMT6plex [K15]; 1xTMT6plex [N-Term]	FALSE	0.00105731	0.000636575	1	2	2	1418218430	1418218430 [162-176]		0	2001.2	High	0.0001863	6.853e-05	3.08
High	[K].STVTLDGGK.[L]	1xTMT6plex [K9]; 1xTMT6plex [N-Term]	FALSE	0.0108534	0.000636575	1	1	1	545491467	545491467 [83-91]		0	1335.79	High	0.0001863	0.001613	2.79
High	[K].STQQLTEEVK.[S]	1xTMT6plex [K10]; 1xTMT6plex [N-Term]	FALSE	0.000189505	0.000636575	2	2	8	1418214537; 545546410	1418214537 [979-988]; 545546410 [991-1000]		0	1620.92	High	0.0001863	6.648e-06	4.35
High	[KR].SYELPDGQVITIGNER.[F]	1xTMT6plex [N-Term]	FALSE	1.24693e-07	0.000636575	2	19	8	1418341514; 545500782	1418341514 [241-256]; 545500782 [239-254]		0	2020.05	High	0.0001863	3.242e-10	4.48
High	[K].STQETIDK.[T]	1xTMT6plex [K8]; 1xTMT6plex [N-Term]	FALSE	0.0228104	0.000636575	1	1	2	1239898218	1239898218 [49-56]		0	1379.78	High	0.0001863	0.004446	2.46
High	[R].TAGWNIPMGLLFNQLGSCK.[F]	1xCarbamidomethyl [C18]; 1xTMT6plex [K19]; 1xTMT6plex [N-Term]	FALSE	2.70042e-07	0.000636575	1	3	5	559767226	559767226 [483-501]		0	2565.37	High	0.0001863	9.241e-10	6.26
High	[K].TATPQQAQEVHEK.[L]	1xTMT6plex [K13]	FALSE	0.00108838	0.000636575	1	1	2	76363530	76363530 [176-188]		0	1695.89	High	0.0001863	7.144e-05	3.27
High	[R].TGLCDSSCPSNLVFK.[Y]	2xCarbamidomethyl [C4; C8]; 1xTMT6plex [K15]; 1xTMT6plex [N-Term]	FALSE	8.85926e-07	0.000636575	2	2	11	1418215240; 1239968164	1418215240 [930-944]; 1239968164 [930-944]		0	2143.09	High	0.0001863	4.611e-09	5.23
High	[R].TGLCDSSCPSNLVFK.[Y]	2xCarbamidomethyl [C4; C8]; 1xTMT6plex [K15]	FALSE	0.000370804	0.000636575	2	2	1	1418215240; 1239968164	1418215240 [930-944]; 1239968164 [930-944]		0	1913.93	High	0.0001863	1.654e-05	3.58
High	[K].TGGGTSGGLLGGLLGK.[V]	1xTMT6plex [K16]; 1xTMT6plex [N-Term]	FALSE	0.000698021	0.000636575	1	1	1	73992235	73992235 [79-94]		0	1803.07	High	0.0001863	3.911e-05	2.88
High	[K].TFVNITPAEVGVLVGK.[D]	1xTMT6plex [K16]; 1xTMT6plex [N-Term]	FALSE	1.48694e-05	0.000636575	1	1	6	1418313130	1418313130 [39-54]		0	2102.26	High	0.0001863	2.115e-07	5.15
High	[K].TFTTQETITNAETAK.[E]	1xTMT6plex [K15]; 1xTMT6plex [N-Term]	FALSE	9.73161e-05	0.000636575	1	3	1	1418305580	1418305580 [212-226]		0	2114.14	High	0.0001863	2.701e-06	4.35
High	[R].TFQSFPTTK.[T]	1xTMT6plex [K9]; 1xTMT6plex [N-Term]	FALSE	0.00173	0.000636575	2	3	10	399567840; 399567842	399567840 [33-41]; 399567842 [33-41]		0	1514.86	High	0.0001863	0.0001334	3.4
High	[R].TFIAIKPDGVQR.[GS]	1xTMT6plex [K6]; 1xTMT6plex [N-Term]	FALSE	0.00865781	0.000636575	2	3	3	545510196; 545510194	545510196 [7-18]; 545510194 [7-18]		0	1803.09	High	0.0001863	0.00119	2.32
High	[R].TEQDEAGNWHEHEDETVR.[L]	1xTMT6plex [N-Term]	FALSE	0.000802935	0.000636575	1	3	2	1418288800	1418288800 [411-428]		0	2411.07	High	0.0001863	4.729e-05	3.52
High	[K].TENLNDEEK.[L]	1xTMT6plex [K9]; 1xTMT6plex [N-Term]	FALSE	0.00140573	0.000636575	1	2	3	1239955970	1239955970 [621-629]		0	1549.81	High	0.0001863	0.0001009	3.67
High	[K].TEKDGEYDVVHDGYNLFR.[I]	1xTMT6plex [K3]; 1xTMT6plex [N-Term]	FALSE	0.000305671	0.000636575	1	2	3	1418320657	1418320657 [92-109]		1	2615.31	High	0.0001863	1.269e-05	3.59
High	[R].TAGWNIPMGLLYNR.[I]	1xTMT6plex [N-Term]	FALSE	0.00265815	0.000636575	2	2	6	1418510423; 928167632	1418510423 [480-493]; 928167632 [480-493]		0	1834.98	High	0.0001863	0.0002388	2.64
High	[K].TEFLTFMNTELAAFTK.[N]	1xTMT6plex [K16]; 1xTMT6plex [N-Term]	FALSE	0.000159264	0.000636575	1	2	2	928158750	928158750 [377-392]		0	2322.25	High	0.0001863	5.268e-06	3.38
High	[R].TEAADLCK.[A]	1xCarbamidomethyl [C7]; 1xTMT6plex [K8]; 1xTMT6plex [N-Term]	FALSE	0.0222725	0.000636575	1	10	2	1418208373	1418208373 [47-54]		0	1365.74	High	0.0001863	0.004296	2.35
High	[K].TDVYCEMCEYVVK.[E]	2xCarbamidomethyl [C5; C8]; 1xTMT6plex [K13]; 1xTMT6plex [N-Term]	FALSE	0.00703911	0.000636575	1	6	1	545495176	545495176 [314-326]		0	2154.03	High	0.0001863	0.0008949	3.21
High	[K].TDLEMQIESLNEELAYLK.[K]	1xOxidation [M5]; 1xTMT6plex [K18]; 1xTMT6plex [N-Term]	FALSE	1.94449e-07	0.000636575	1	1	7	1077167933	1077167933 [231-248]		0	2613.37	High	0.0001863	5.922e-10	6
High	[K].TDLEMQIESLNEELAYLK.[K]	1xTMT6plex [K18]; 1xTMT6plex [N-Term]	FALSE	2.27439e-05	0.000636575	1	1	1	1077167933	1077167933 [231-248]		0	2597.38	High	0.0001863	3.765e-07	3.32
High	[R].TDLDQELAK.[E]	1xTMT6plex [K9]; 1xTMT6plex [N-Term]	FALSE	0.00700529	0.000636575	1	2	3	1418511026	1418511026 [291-299]		0	1490.85	High	0.0001863	0.0008914	2.62
High	[R].TDFGLTVTYNWNDR.[V]	1xTMT6plex [N-Term]	FALSE	9.30771e-06	0.000636575	2	3	5	1418305257; 1239884114	1418305257 [965-978]; 1239884114 [965-978]		0	1930.95	High	0.0001863	1.116e-07	3.55
High	[K].TDDGRPFPQVIK.[S]	1xTMT6plex [K12]; 1xTMT6plex [N-Term]	FALSE	0.00135902	0.000636575	1	1	4	1418280689	1418280689 [88-99]		0	1831.05	High	0.0001863	9.659e-05	2.63
High	[K].TCYVLLAVLSK.[K]	1xCarbamidomethyl [C2]; 1xTMT6plex [K11]; 1xTMT6plex [N-Term]	FALSE	0.000311633	0.000636575	2	2	2	1418214537; 545546410	1418214537 [1189-1199]; 545546410 [1201-1211]		0	1725.04	High	0.0001863	1.303e-05	3.21
High	[R].TCGLTDNENCLK.[S]	2xCarbamidomethyl [C2; C10]; 1xTMT6plex [K12]; 1xTMT6plex [N-Term]	FALSE	4.15502e-06	0.000636575	2	3	6	1239945861; 1418206782	1239945861 [76-87]; 1418206782 [466-477]		0	1882.94	High	0.0001863	3.741e-08	4.23
High	[K].TATPQQAQEVHEK.[L]	1xTMT6plex [K13]; 1xTMT6plex [N-Term]	FALSE	6.51079e-06	0.000636575	1	1	3	76363530	76363530 [176-188]		0	1925.05	High	0.0001863	6.889e-08	5.28
High	[R].TEEEILNTLDK.[V]	1xTMT6plex [K11]; 1xTMT6plex [N-Term]	FALSE	0.00985851	0.000636575	1	6	3	545495176	545495176 [337-347]		0	1762.98	High	0.0001863	0.001421	2.9
High	[K].STGCDFAVSPK.[L]	1xCarbamidomethyl [C4]; 1xTMT6plex [K11]; 1xTMT6plex [N-Term]	FALSE	0.0019708	0.000636575	1	2	1	928131428	928131428 [575-585]		0	1626.86	High	0.0001863	0.0001589	2.92
High	[K].STFVLDEFK.[R]	1xTMT6plex [K9]; 1xTMT6plex [N-Term]	FALSE	0.00410316	0.000636575	1	2	5	1418314796	1418314796 [286-294]		0	1543.88	High	0.0001863	0.0004323	3.77
High	[K].STDYGIFQINSR.[Y]	1xTMT6plex [N-Term]	FALSE	1.41001e-05	0.000636575	1	2	4	665505916	665505916 [69-80]		0	1629.84	High	0.0001863	1.963e-07	4.03
High	[K].SLVSGLWGK.[V]	1xTMT6plex [K9]; 1xTMT6plex [N-Term]	FALSE	0.0012162	0.000636575	1	2	19	227343817	227343817 [9-17]		0	1404.86	High	0.0001863	8.263e-05	4.09
High	[R].SLVNLGGSK.[S]	1xTMT6plex [K9]; 1xTMT6plex [N-Term]	FALSE	0.00185094	0.000636575	1	3	2	1418221463	1418221463 [68-76]		0	1332.83	High	0.0001863	0.0001468	2.95
High	[R].SLVESDGGVTEQYEGR.[L]	1xTMT6plex [N-Term]	FALSE	4.72347e-08	0.000636575	2	3	14	1418315431; 560891934	1418315431 [396-411]; 560891934 [396-411]		0	1954.96	High	0.0001863	8.653e-11	5.12
High	[R].SLVESDGGVTEQYEGR.[L]		FALSE	0.000298379	0.000636575	2	3	2	1418315431; 560891934	1418315431 [396-411]; 560891934 [396-411]		0	1725.79	High	0.0001863	1.234e-05	3.97
High	[K].SLTNDWEDHLAVK.[H]	1xTMT6plex [K13]; 1xTMT6plex [N-Term]	FALSE	0.00175523	0.000636575	1	6	1	1418344784	1418344784 [316-328]		0	1986.07	High	0.0001863	0.0001366	3.6
High	[K].SIQITYNPDEPPKPNR.[V]	1xTMT6plex [K13]; 1xTMT6plex [N-Term]	FALSE	0.00159371	0.000636575	1	3	1	545524897	545524897 [89-104]		0	2327.28	High	0.0001863	0.0001197	3.65
High	[K].SIQEIQELDKDDESLR.[K]	1xTMT6plex [K10]; 1xTMT6plex [N-Term]	FALSE	1.96763e-05	0.000636575	1	1	2	73964747	73964747 [34-49]		1	2376.27	High	0.0001863	3.083e-07	4.24
High	[R].SIPTATIFYPSDGVSTEK.[A]	1xTMT6plex [K18]; 1xTMT6plex [N-Term]	FALSE	1.16794e-05	0.000636575	1	3	6	1418216286	1418216286 [439-456]		0	2371.28	High	0.0001863	1.522e-07	6.24
High	[K].SINPDEAVAYGAAVQAAILSGDK.[S]	1xTMT6plex [K23]; 1xTMT6plex [N-Term]	FALSE	3.66868e-05	0.000636575	1	6	1	545497049	545497049 [362-384]		0	2718.47	High	0.0001863	7.176e-07	3.15
High	[K].SLLVEPEGIEK.[E]	1xTMT6plex [K11]; 1xTMT6plex [N-Term]	FALSE	0.000105643	0.000636575	2	2	12	1418214537; 545546410	1418214537 [889-899]; 545546410 [901-911]		0	1671.99	High	0.0001863	3.009e-06	3.98
High	[K].SLVSGLWGKVNVDEVGGEALGR.[L]	1xTMT6plex [K9]; 1xTMT6plex [N-Term]	FALSE	4.68823e-06	0.000636575	1	2	5	227343817	227343817 [9-30]		1	2700.51	High	0.0001863	4.408e-08	4.74
High	[R].SLLFMQWGQIVDHDLDFAPDTELGSSEYSK.[A]	1xTMT6plex [K30]; 1xTMT6plex [N-Term]	FALSE	3.51263e-05	0.000636575	1	2	2	1418338512	1418338512 [214-243]		0	3886.92	High	0.0001863	6.757e-07	5.12
High	[R].SLGQNPTEAELR.[D]	1xTMT6plex [N-Term]	FALSE	0.000768791	0.000636575	1	1	2	1239893625	1239893625 [49-60]		0	1543.83	High	0.0001863	4.433e-05	3.58
High	[R].SLFTDLVGEK.[D]	1xTMT6plex [K10]; 1xTMT6plex [N-Term]	FALSE	0.000236645	0.000636575	1	2	3	1418213974	1418213974 [72-81]		0	1566.91	High	0.0001863	9.001e-06	3.92
High	[K].SIDTSEAEK.[V]	1xTMT6plex [K9]; 1xTMT6plex [N-Term]	FALSE	0.0056401	0.000636575	1	4	3	1418212080	1418212080 [621-629]		0	1437.78	High	0.0001863	0.0006655	3.06
High	[R].SLDLDSIIAEVK.[A]	1xTMT6plex [K12]; 1xTMT6plex [N-Term]	FALSE	0.000548297	0.000636575	2	7	8	1418221459; 1418221469	1418221459 [362-373]; 1418221469 [333-344]		0	1761.04	High	0.0001863	2.821e-05	2.77
High	[R].SICTTVLELLDK.[Y]	1xCarbamidomethyl [C3]; 1xTMT6plex [K12]; 1xTMT6plex [N-Term]	FALSE	0.000227677	0.000636575	1	1	3	1418213116	1418213116 [92-103]		0	1850.07	High	0.0001863	8.53e-06	4
High	[R].SLASDITDEQK.[K]	1xTMT6plex [K11]; 1xTMT6plex [N-Term]	FALSE	1.82131e-05	0.000636575	1	2	2	1418205354	1418205354 [80-90]		0	1664.91	High	0.0001863	2.788e-07	4.42
High	[K].SLADELALVDVLEDK.[LI]	1xTMT6plex [K15]; 1xTMT6plex [N-Term]	FALSE	8.32918e-06	0.000636575	1	6	4	356461040	356461040 [44-58]		0	2088.18	High	0.0001863	9.631e-08	2.93
High	[R].SKIPGDCPK.[A]	1xCarbamidomethyl [C7]; 2xTMT6plex [K2; K9]; 1xTMT6plex [N-Term]	FALSE	0.0205353	0.000636575	2	2	4	1418215240; 1239968164	1418215240 [483-491]; 1239968164 [483-491]		1	1689	High	0.0001863	0.003848	2.65
High	[K].SKDDQVTVIGAGVTLHEALAAAELLK.[K]	2xTMT6plex [K2; K26]; 1xTMT6plex [N-Term]	FALSE	2.51444e-06	0.000636575	1	3	3	1418216286	1418216286 [498-523]		1	3336.93	High	0.0001863	1.898e-08	5.4
High	[R].SHGYQGEGDVVK.[T]	1xTMT6plex [K12]; 1xTMT6plex [N-Term]	FALSE	0.000391033	0.000636575	1	4	1	1239938912	1239938912 [122-133]		0	1733.92	High	0.0001863	1.778e-05	3.53
High	[K].SLHTLFGDK.[L]	1xTMT6plex [K9]; 1xTMT6plex [N-Term]	FALSE	0.0120634	0.000636575	2	4	3	6687188; 1418328547	6687188 [89-97]; 1418328547 [89-97]		0	1475.86	High	0.0001863	0.001868	3.54
High	[R].SMQDTVEDFK.[N]	1xTMT6plex [K10]; 1xTMT6plex [N-Term]	FALSE	0.000153228	0.000636575	1	5	6	345791839	345791839 [241-250]		0	1657.85	High	0.0001863	4.989e-06	3.7
High	[R].SNTPILVDGK.[ND]	1xTMT6plex [K10]; 1xTMT6plex [N-Term]	FALSE	0.00962429	0.000636575	1	2	6	1418305580	1418305580 [107-116]		0	1501.9	High	0.0001863	0.001376	3.96
High	[R].SNVCTLVPR.[R]	1xCarbamidomethyl [C4]; 1xTMT6plex [N-Term]	FALSE	0.00603367	0.000636575	1	2	3	1418220639	1418220639 [185-193]		0	1274.71	High	0.0001863	0.0007255	2.79
High	[R].SSVVPNQPFTTIWNANTQWCLEK.[Y]	1xCarbamidomethyl [C20]; 1xTMT6plex [K23]; 1xTMT6plex [N-Term]	FALSE	0.00205829	0.000636575	1	3	1	545533633	545533633 [60-82]		0	3178.64	High	0.0001863	0.0001695	2.98
High	[K].SSTFNLNQLQGK.[K]	1xTMT6plex [K12]; 1xTMT6plex [N-Term]	FALSE	6.93266e-06	0.000636575	2	2	4	1418510423; 928167632	1418510423 [121-132]; 928167632 [121-132]		0	1795.01	High	0.0001863	7.535e-08	4.27
High	[K].SSSSGSVGESSSK.[G]	1xTMT6plex [K13]; 1xTMT6plex [N-Term]	FALSE	0.000372599	0.000636575	1	6	2	1418337563	1418337563 [552-564]		0	1643.85	High	0.0001863	1.661e-05	4.02
High	[R].SSNVGFVDTNQMRPLMDTVFK.[R]	1xTMT6plex [K21]; 1xTMT6plex [N-Term]	FALSE	3.37951e-05	0.000636575	1	1	1	1418249549	1418249549 [393-413]		0	2844.48	High	0.0001863	6.432e-07	4.11
High	[K].SSLCALCIGDEK.[G]	2xCarbamidomethyl [C4; C7]; 1xTMT6plex [K12]; 1xTMT6plex [N-Term]	FALSE	4.07552e-06	0.000636575	1	3	4	559767226	559767226 [518-529]		0	1810.94	High	0.0001863	3.654e-08	4.19
High	[R].SSFPEIMSK.[W]	1xTMT6plex [K9]; 1xTMT6plex [N-Term]	FALSE	0.00167252	0.000636575	1	2	3	1239885884	1239885884 [176-184]		0	1483.82	High	0.0001863	0.0001276	2.92
High	[R].SSEENLYR.[L]	1xTMT6plex [N-Term]	FALSE	0.0156315	0.000636575	1	2	3	1418215404	1418215404 [49-56]		0	1226.62	High	0.0001863	0.002649	2.88
High	[K].SSAFQLFGSPSGEK.[D]	1xTMT6plex [K14]; 1xTMT6plex [N-Term]	FALSE	6.6771e-05	0.000636575	1	2	3	559767226	559767226 [302-315]		0	1900.02	High	0.0001863	1.617e-06	4.53
High	[R].SQSVVGSALEFGNSWK.[F]	1xTMT6plex [K16]; 1xTMT6plex [N-Term]	FALSE	2.66735e-05	0.000636575	2	3	2	1239945861; 1418206782	1239945861 [651-666]; 1418206782 [1041-1056]		0	2154.16	High	0.0001863	4.66e-07	4.35
High	[R].SQQLSQQLR.[A]	1xTMT6plex [N-Term]	FALSE	0.00926101	0.000636575	1	3	3	1418198103	1418198103 [198-206]		0	1316.75	High	0.0001863	0.001303	3.23
High	[K].SQNPSDVDCVDR.[L]	1xCarbamidomethyl [C9]; 1xTMT6plex [N-Term]	FALSE	2.5539e-05	0.000636575	1	2	9	559767226	559767226 [436-447]		0	1620.75	High	0.0001863	4.388e-07	4.42
High	[K].SQLICQAAGFSPK.[Q]	1xCarbamidomethyl [C5]; 1xTMT6plex [K13]; 1xTMT6plex [N-Term]	FALSE	0.0137329	0.000636575	1	1	1	124390009	124390009 [26-38]		0	1865.04	High	0.0001863	0.002221	2.61
High	[K].SQEQLAAELAEYTAK.[I]	1xTMT6plex [K15]; 1xTMT6plex [N-Term]	FALSE	0.000217993	0.000636575	1	2	2	558757359	558757359 [413-427]		0	2110.14	High	0.0001863	8.045e-06	4.83
High	[K].SQCLAEVERDELPGDLPSLAADFVEDKEVCK.[N]	2xCarbamidomethyl [C3; C30]; 2xTMT6plex [K27; K31]; 1xTMT6plex [N-Term]	FALSE	1.06554e-05	0.000636575	2	5	8	6687188; 1418328547	6687188 [311-341]; 1418328547 [311-341]		2	4207.15	High	0.0001863	1.344e-07	5.83
High	[K].SQCLAEVERDELPGDLPSLAADFVEDK.[E]	1xCarbamidomethyl [C3]; 1xTMT6plex [K27]; 1xTMT6plex [N-Term]	FALSE	8.74557e-10	0.000636575	2	5	18	6687188; 1418328547	6687188 [311-337]; 1418328547 [311-337]		1	3461.75	High	0.0001863	3.886e-13	5.83
High	[K].SQCLAEVER.[D]	1xCarbamidomethyl [C3]; 1xTMT6plex [N-Term]	FALSE	0.00144007	0.000636575	2	5	6	6687188; 1418328547	6687188 [311-319]; 1418328547 [311-319]		0	1320.68	High	0.0001863	0.0001044	3.81
High	[K].SQCDCYVSGEVMKPGK.[L]	2xCarbamidomethyl [C3; C5]; 1xOxidation [M12]; 2xTMT6plex [K13; K16]; 1xTMT6plex [N-Term]	FALSE	0.0080162	0.000636575	2	2	5	1418215240; 1239968164	1418215240 [992-1007]; 1239968164 [992-1007]		0	2548.28	High	0.0001863	0.00107	1.71
High	[K].SQCDCYVSGEVMKPGK.[L]	2xCarbamidomethyl [C3; C5]; 2xTMT6plex [K13; K16]; 1xTMT6plex [N-Term]	FALSE	4.50077e-08	0.000636575	2	2	11	1418215240; 1239968164	1418215240 [992-1007]; 1239968164 [992-1007]		0	2532.29	High	0.0001863	8.147e-11	4.37
High	[K].SPITVSITK.[T]	1xTMT6plex [K9]; 1xTMT6plex [N-Term]	FALSE	0.0025823	0.000636575	1	2	14	598107	598107 [204-212]		0	1403.89	High	0.0001863	0.0002295	3.41
High	[K].SPIFGPQEVNIVEGGSASITCYYPATSVNR.[H]	1xCarbamidomethyl [C21]; 1xTMT6plex [N-Term]	FALSE	9.03207e-07	0.000636575	2	2	5	1418315431; 560891934	1418315431 [20-49]; 560891934 [20-49]		0	3442.72	High	0.0001863	4.747e-09	5.28
High	[K].SPGEEWTANCYTCTCTDTNTVDCNLK.[K]	4xCarbamidomethyl [C10; C13; C15; C23]; 1xTMT6plex [K26]; 1xTMT6plex [N-Term]	FALSE	3.87916e-07	0.000636575	1	2	2	1239968164	1239968164 [3201-3226]		0	3555.55	High	0.0001863	1.505e-09	6.91
High	[K].SNVSDAVAQSTR.[I]	1xTMT6plex [N-Term]	FALSE	0.00985851	0.000636575	1	1	3	76363530	76363530 [195-206]		0	1463.77	High	0.0001863	0.001419	3.53
High	[K].SNVDLQVLKPEPNLLYGDLR.[G]	1xTMT6plex [K9]; 1xTMT6plex [N-Term]	FALSE	1.55131e-06	0.000636575	2	3	12	1418315431; 560891934	1418315431 [231-250]; 560891934 [231-250]		0	2741.56	High	0.0001863	9.89e-09	3.37
High	[R].THEFQEGLPPR.[M]	1xTMT6plex [N-Term]	FALSE	0.000346563	0.000636575	1	2	5	1239885884	1239885884 [258-268]		0	1539.81	High	0.0001863	1.514e-05	3.52
High	[RK].VEIIANDQGNR.[IT]	1xTMT6plex [N-Term]	FALSE	0.0130894	0.000636575	4	24	1	1418264760; 56749085; 545497049; 57090217	1418264760 [50-60]; 56749085 [26-36]; 545497049 [26-36]; 57090217 [27-37]		0	1457.79	High	0.0001863	0.002084	3.2
High	[R].THNDIIHNENMR.[Q]	1xTMT6plex [N-Term]	FALSE	0.000589484	0.000636575	1	2	5	558757359	558757359 [548-559]		0	1722.85	High	0.0001863	3.104e-05	3.4
High	[K].TKYEDEINKR.[A]	2xTMT6plex [K2; K9]; 1xTMT6plex [N-Term]	FALSE	0.0209316	0.000636575	1	1	1	1418221457	1418221457 [233-242]		2	1983.15	High	0.0001863	0.003965	1.88
High	[R].VATSTFGLMK.[S]	1xTMT6plex [K10]; 1xTMT6plex [N-Term]	FALSE	0.000606813	0.000636575	1	1	13	73959451	73959451 [42-51]		0	1512.89	High	0.0001863	3.217e-05	4.18
High	[K].VAQLIVLEVFATNEAR.[R]	1xTMT6plex [N-Term]	FALSE	3.67846e-07	0.000636575	1	3	11	545540364	545540364 [377-392]		0	2002.15	High	0.0001863	1.404e-09	4.82
High	[K].VAPLGSELR.[E]	1xTMT6plex [N-Term]	FALSE	0.0072804	0.000636575	1	2	1	1418241889	1418241889 [142-150]		0	1170.7	High	0.0001863	0.0009419	3.25
High	[R].VAPEEHPVLLTEAPLNPK.[AT]	1xTMT6plex [K18]; 1xTMT6plex [N-Term]	FALSE	0.00103708	0.000636575	1	25	3	545500782	545500782 [96-113]		0	2412.39	High	0.0001863	6.681e-05	4.7
High	[R].VAGGTGSPTASAR.[G]	1xTMT6plex [N-Term]	FALSE	0.0201464	0.000636575	2	4	3	1418215240; 1239968164	1418215240 [1668-1680]; [1766-1778]; [1856-1868]; [1946-1958]; [2036-2048]; 1239968164 [1758-1770]; [1848-1860]; [1938-1950]; [2028-2040]; [2118-2130]; [2208-2220]; [2298-2310]; [2388-2400]; [2478-2490]; [2568-2580]; [2658-2670]; [2748-2760]; [2838-2850]; [2928-2940]		0	1360.74	High	0.0001863	0.003751	3.28
High	[R].VAEDVGDPYLPVLPYAQIFYDNTNR.[V]	1xTMT6plex [N-Term]	FALSE	1.42369e-05	0.000636575	1	3	3	545533633	545533633 [308-332]		0	3098.57	High	0.0001863	1.992e-07	3.5
High	[R].VACNTCTCK.[N]	3xCarbamidomethyl [C3; C6; C8]; 1xTMT6plex [K9]; 1xTMT6plex [N-Term]	FALSE	0.00387246	0.000636575	2	3	3	1239945861; 1418206782	1239945861 [480-488]; 1418206782 [870-878]		0	1571.77	High	0.0001863	0.0003974	3.64
High	[K].TYVWTLLPK.[I]	1xTMT6plex [K9]; 1xTMT6plex [N-Term]	FALSE	0.00268392	0.000636575	2	2	12	1418214537; 545546410	1418214537 [843-851]; 545546410 [855-863]		0	1578.97	High	0.0001863	0.000243	3.27
High	[K].TYSNECMFCALTLNK.[K]	2xCarbamidomethyl [C6; C9]; 1xOxidation [M7]; 1xTMT6plex [K15]; 1xTMT6plex [N-Term]	FALSE	4.53728e-05	0.000636575	2	3	10	1239891563; 124847	1239891563 [66-80]; 124847 [38-52]		0	2326.13	High	0.0001863	9.577e-07	4.92
High	[K].TYSNECMFCALTLNK.[K]	2xCarbamidomethyl [C6; C9]; 1xTMT6plex [K15]; 1xTMT6plex [N-Term]	FALSE	2.21773e-06	0.000636575	2	3	16	1239891563; 124847	1239891563 [66-80]; 124847 [38-52]		0	2310.13	High	0.0001863	1.602e-08	4.84
High	[R].VAWCAVGEAEQR.[K]	1xCarbamidomethyl [C4]; 1xTMT6plex [N-Term]	FALSE	1.59865e-05	0.000636575	1	2	10	559767226	559767226 [364-375]		0	1604.81	High	0.0001863	2.329e-07	4.04
High	[K].TYSNECMFCALTLNK.[K]	2xCarbamidomethyl [C6; C9]; 1xTMT6plex [K15]	FALSE	0.0103939	0.000636575	2	3	1	1239891563; 124847	1239891563 [66-80]; 124847 [38-52]		0	2080.97	High	0.0001863	0.00152	3.51
High	[K].TYFPHFDLSPGSAQVK.[A]	1xTMT6plex [K16]; 1xTMT6plex [N-Term]	FALSE	2.16482e-06	0.000636575	2	4	4	399567840; 399567842	399567840 [42-57]; 399567842 [42-57]		0	2252.21	High	0.0001863	1.552e-08	4.09
High	[K].TVTNAVVTVPAYFNDSQR.[Q]	1xTMT6plex [N-Term]	FALSE	0.0182209	0.000636575	1	1	1	545497049	545497049 [138-155]		0	2211.16	High	0.0001863	0.003274	2.91
High	[R].TVPSQEKPTCQDLQCTFQQQCQVVDEQAK.[C]	3xCarbamidomethyl [C10; C15; C21]; 2xTMT6plex [K7; K29]; 1xTMT6plex [N-Term]	FALSE	9.62775e-06	0.000636575	2	2	3	1418305257; 1239884114	1418305257 [427-455]; 1239884114 [427-455]		0	4168.07	High	0.0001863	1.17e-07	6.82
High	[R].TVPFCSAFGAFFTR.[A]	1xCarbamidomethyl [C5]; 1xTMT6plex [N-Term]	FALSE	0.000236645	0.000636575	1	3	2	1418216286	1418216286 [382-395]		0	1836.93	High	0.0001863	8.983e-06	3.68
High	[K].TVMGDFGAFVEK.[C]	1xOxidation [M3]; 1xTMT6plex [K12]; 1xTMT6plex [N-Term]	FALSE	0.000280223	0.000636575	2	4	6	6687188; 1418328547	6687188 [570-581]; 1418328547 [570-581]		0	1774.94	High	0.0001863	1.13e-05	3.92
High	[K].TVMGDFGAFVEK.[C]	1xTMT6plex [K12]; 1xTMT6plex [N-Term]	FALSE	7.49766e-05	0.000636575	2	4	20	6687188; 1418328547	6687188 [570-581]; 1418328547 [570-581]		0	1758.95	High	0.0001863	1.891e-06	4.92
High	[R].TVIAQHHVAPR.[T]	1xTMT6plex [N-Term]	FALSE	0.00254519	0.000636575	1	1	2	73948372	73948372 [197-207]		0	1457.85	High	0.0001863	0.0002256	3.96
High	[K].TVFDEAIR.[A]	1xTMT6plex [N-Term]	FALSE	0.0224861	0.000636575	1	8	2	1418307906	1418307906 [186-193]		0	1179.66	High	0.0001863	0.004352	2.56
High	[PK].TTTASTAQK.[T]	1xTMT6plex [K9]; 1xTMT6plex [N-Term]	FALSE	0.0187517	0.000636575	1	3	1	1418328391	1418328391 [209-217]; [218-226]; [227-235]; [236-244]; [245-253]		0	1366.79	High	0.0001863	0.003413	2.82
High	[K].TTQQPLEQCGFK.[D]	1xCarbamidomethyl [C9]; 1xTMT6plex [K12]; 1xTMT6plex [N-Term]	FALSE	6.97372e-05	0.000636575	1	2	2	1418215404	1418215404 [88-99]		0	1895.01	High	0.0001863	1.712e-06	4
High	[K].TYNFLPEFLASTQK.[M]	1xTMT6plex [K14]; 1xTMT6plex [N-Term]	FALSE	0.00886861	0.000636575	1	1	2	1418205376	1418205376 [97-110]		0	2117.17	High	0.0001863	0.001229	2.6
High	[K].TTQFSCNLGEK.[F]	1xCarbamidomethyl [C6]; 1xTMT6plex [K11]; 1xTMT6plex [N-Term]	FALSE	0.00011413	0.000636575	1	6	1	928174762	928174762 [25-35]		0	1742.91	High	0.0001863	3.351e-06	4.8
High	[R].VAYDLVYNVR.[V]	1xTMT6plex [N-Term]	FALSE	0.000495423	0.000636575	2	3	9	1418305257; 1239884114	1418305257 [1358-1367]; 1239884114 [1358-1367]		0	1440.8	High	0.0001863	2.457e-05	3.44
High	[K].VCGLCGNNNGDLK.[D]	2xCarbamidomethyl [C2; C5]; 1xTMT6plex [K13]; 1xTMT6plex [N-Term]	FALSE	0.00805487	0.000636575	2	2	2	1418215240; 1239968164	1418215240 [1267-1279]; 1239968164 [1267-1279]		0	1878.96	High	0.0001863	0.001076	2.69
High	[K].VEEEIQTLSQVLAAK.[E]	1xTMT6plex [K15]; 1xTMT6plex [N-Term]	FALSE	0.000746838	0.000636575	1	6	1	1239971185	1239971185 [112-126]		0	2116.23	High	0.0001863	4.287e-05	3.46
High	[R].VEEEATQK.[N]	1xTMT6plex [K8]; 1xTMT6plex [N-Term]	FALSE	0.0214376	0.000636575	1	2	3	122135145	122135145 [1092-1099]		0	1391.78	High	0.0001863	0.004093	3.25
High	[K].VEDYGENTYYSNFISHLNNIR.[Y]	1xTMT6plex [N-Term]	FALSE	2.35887e-07	0.000636575	2	2	4	50950241; 1418310050	50950241 [168-188]; 1418310050 [168-188]		0	2777.34	High	0.0001863	7.67e-10	6.81
High	[R].VEDGVQACHPTGCGR.[C]	2xCarbamidomethyl [C8; C13]; 1xTMT6plex [N-Term]	FALSE	0.000436968	0.000636575	2	3	2	1418305257; 1239884114	1418305257 [2430-2444]; 1239884114 [2430-2444]		0	1871.87	High	0.0001863	2.071e-05	3.77
High	[R].VEDDLMSSQNILEK.[T]	1xOxidation [M6]; 1xTMT6plex [K14]; 1xTMT6plex [N-Term]	FALSE	0.00106756	0.000636575	2	2	4	1418215240; 1239968164	1418215240 [819-832]; 1239968164 [819-832]		0	2095.1	High	0.0001863	6.923e-05	3.87
High	[R].VEDDLMSSQNILEK.[T]	1xTMT6plex [K14]; 1xTMT6plex [N-Term]	FALSE	1.03899e-06	0.000636575	2	2	12	1418215240; 1239968164	1418215240 [819-832]; 1239968164 [819-832]		0	2079.1	High	0.0001863	5.716e-09	4.94
High	[R].VEAHGVNVIVR.[R]	1xTMT6plex [N-Term]	FALSE	0.000302733	0.000636575	2	3	7	1418305257; 1239884114	1418305257 [917-927]; 1239884114 [917-927]		0	1421.84	High	0.0001863	1.258e-05	3.48
High	[K].VDSLTDELNFLR.[T]	1xTMT6plex [N-Term]	FALSE	6.42405e-05	0.000636575	1	4	3	1418221668	1418221668 [327-338]		0	1650.89	High	0.0001863	1.538e-06	4.79
High	[K].VDPEAYLEACIEEACACDTQGK.[Y]	3xCarbamidomethyl [C10; C15; C17]; 1xTMT6plex [K22]; 1xTMT6plex [N-Term]	FALSE	6.42724e-09	0.000636575	2	2	17	1418215240; 1239968164	1418215240 [1345-1366]; 1239968164 [1345-1366]		0	2987.38	High	0.0001863	5.826e-12	7.84
High	[R].VDIQPAPENVK.[R]	1xTMT6plex [K11]; 1xTMT6plex [N-Term]	FALSE	0.000265725	0.000636575	1	2	5	1418218430	1418218430 [1366-1376]		0	1667.97	High	0.0001863	1.05e-05	4.02
High	[R].VCGLCGNFDDK.[G]	2xCarbamidomethyl [C2; C5]; 1xTMT6plex [K11]; 1xTMT6plex [N-Term]	FALSE	2.469e-05	0.000636575	2	3	2	1239945861; 1418206782	1239945861 [632-642]; 1418206782 [1022-1032]		0	1742.86	High	0.0001863	4.212e-07	3.49
High	[R].VDILENEVMDTR.[I]	1xTMT6plex [N-Term]	FALSE	1.1456e-05	0.000636575	1	2	2	1418288349	1418288349 [97-108]		0	1662.86	High	0.0001863	1.48e-07	4.41
High	[K].VDGECVENSVGASIGR.[D]	1xCarbamidomethyl [C5]; 1xTMT6plex [N-Term]	FALSE	0.0001192	0.000636575	1	3	1	300116720	300116720 [74-89]		0	1877.92	High	0.0001863	3.56e-06	2.67
High	[K].VDGECVEK.[S]	1xCarbamidomethyl [C5]; 1xTMT6plex [K8]; 1xTMT6plex [N-Term]	FALSE	0.0157066	0.000636575	1	2	3	545557338	545557338 [80-87]		0	1393.74	High	0.0001863	0.00268	2.73
High	[K].VDGALCIEK.[S]	1xCarbamidomethyl [C6]; 1xTMT6plex [K9]; 1xTMT6plex [N-Term]	FALSE	0.00542681	0.000636575	1	1	2	73988725	73988725 [399-407]		0	1462.83	High	0.0001863	0.0006321	3.67
High	[K].VDDFLANEAK.[G]	1xTMT6plex [K10]; 1xTMT6plex [N-Term]	FALSE	0.00110426	0.000636575	1	3	1	1418514978	1418514978 [39-48]		0	1579.87	High	0.0001863	7.253e-05	4.09
High	[R].VDCGYPEITSEQCVNR.[G]	2xCarbamidomethyl [C3; C13]; 1xTMT6plex [N-Term]	FALSE	7.0944e-07	0.000636575	1	3	8	1418228196	1418228196 [62-77]		0	2155.99	High	0.0001863	3.418e-09	4.55
High	[K].VDALTDEINFTR.[A]	1xTMT6plex [N-Term]	FALSE	1.63773e-05	0.000636575	1	5	5	345791839	345791839 [288-299]		0	1622.86	High	0.0001863	2.401e-07	3.94
High	[K].VDALNDEINFLR.[V]	1xTMT6plex [N-Term]	FALSE	8.41905e-05	0.000636575	1	1	2	1418221457	1418221457 [270-281]		0	1647.89	High	0.0001863	2.213e-06	4.26
High	[K].VDALMDEINFMK.[M]	1xOxidation [M5]; 1xTMT6plex [K12]; 1xTMT6plex [N-Term]	FALSE	0.00474171	0.000636575	1	2	2	1418221469	1418221469 [294-305]		0	1900	High	0.0001863	0.0005253	2.17
High	[K].VDALMDEINFMK.[M]	1xTMT6plex [K12]; 1xTMT6plex [N-Term]	FALSE	0.000123895	0.000636575	1	2	3	1418221469	1418221469 [294-305]		0	1884	High	0.0001863	3.743e-06	3.56
High	[R].VCHPDPKDEDFAIVLEK.[D]	1xCarbamidomethyl [C2]; 2xTMT6plex [K7; K17]; 1xTMT6plex [N-Term]	FALSE	2.11546e-05	0.000636575	2	3	6	1418305257; 1239884114	1418305257 [2474-2490]; 1239884114 [2474-2490]		1	2699.47	High	0.0001863	3.411e-07	5.25
High	[K].VDKDDEDFQESNR.[M]	1xTMT6plex [K3]; 1xTMT6plex [N-Term]	FALSE	0.000517428	0.000636575	1	8	3	1418510222	1418510222 [246-258]		1	2055	High	0.0001863	2.594e-05	3.98
High	[K].TTQDSVEDFK.[T]	1xTMT6plex [K10]; 1xTMT6plex [N-Term]	FALSE	0.000263171	0.000636575	1	1	7	1418221457	1418221457 [223-232]		0	1627.86	High	0.0001863	1.039e-05	2.98
High	[R].TTPPQLDEDGSYFLYSKLSVDKSR.[W]	2xTMT6plex [K17; K22]; 1xTMT6plex [N-Term]	FALSE	9.58136e-06	0.000636575	2	14	4	16607663; 16607672	16607663 [419-442]; 16607672 [87-110]		2	3433.85	High	0.0001863	1.167e-07	6.41
High	[R].TTPPQLDEDGSYFLYSK.[L]	1xTMT6plex [K17]; 1xTMT6plex [N-Term]	FALSE	7.58243e-08	0.000636575	2	14	10	16607663; 16607672	16607663 [419-435]; 16607672 [87-103]		0	2419.24	High	0.0001863	1.652e-10	5.17
High	[K].TLVLLMGK.[E]	1xTMT6plex [K8]; 1xTMT6plex [N-Term]	FALSE	0.0212338	0.000636575	1	2	3	1418313130	1418313130 [109-116]		0	1332.87	High	0.0001863	0.004037	3.2
High	[K].TIVEMHMETEVQAIIR.[V]	1xTMT6plex [N-Term]	FALSE	0.000225489	0.000636575	1	3	16	545540364	545540364 [147-162]		0	2129.13	High	0.0001863	8.402e-06	3.63
High	[K].TITLEVEPSDTIENVK.[AGS-]	1xTMT6plex [K16]; 1xTMT6plex [N-Term]	FALSE	8.89249e-08	0.000636575	1	21	14	356582340	356582340 [12-27]		0	2246.25	High	0.0001863	2.047e-10	5.59
High	[K].TLTHQFTVDR.[Y]	1xTMT6plex [N-Term]	FALSE	0.0127178	0.000636575	2	2	4	1418214537; 545546410	1418214537 [206-215]; 545546410 [206-215]		0	1446.79	High	0.0001863	0.002001	2.5
High	[K].TISWNNLQGR.[K]	1xTMT6plex [N-Term]	FALSE	0.00260734	0.000636575	2	2	4	1418510423; 928167632	1418510423 [461-470]; 928167632 [461-470]		0	1417.77	High	0.0001863	0.0002337	3.29
High	[R].TLSDYNIQK.[EK]	1xTMT6plex [K9]; 1xTMT6plex [N-Term]	FALSE	0.00127021	0.000636575	1	31	8	356582340	356582340 [55-63]		0	1539.88	High	0.0001863	8.811e-05	3.77
High	[R].TLQGLEIELQSQLSMK.[A]	1xOxidation [M15]; 1xTMT6plex [K16]; 1xTMT6plex [N-Term]	FALSE	2.69324e-05	0.000636575	2	4	1	1077167933; 1418338718	1077167933 [335-350]; 1418338718 [340-355]		0	2292.29	High	0.0001863	4.715e-07	4.34
High	[K].TIQEMQQK.[L]	1xTMT6plex [K8]; 1xTMT6plex [N-Term]	FALSE	0.0102451	0.000636575	1	5	3	1418305407	1418305407 [324-331]		0	1463.83	High	0.0001863	0.001491	3.13
High	[R].TINEVENQILTR.[D]	1xTMT6plex [N-Term]	FALSE	0.000134496	0.000636575	2	10	2	1418305407; 1418347612	1418305407 [746-757]; 1418347612 [727-738]		0	1658.93	High	0.0001863	4.193e-06	4.26
High	[R].TLMNLGGLAVAR.[D]	1xTMT6plex [N-Term]	FALSE	0.0072804	0.000636575	1	1	1	345797882	345797882 [128-139]		0	1444.85	High	0.0001863	0.0009405	2.31
High	[R].TIWEEEPIDCSPPWYFGQ.[-]	1xCarbamidomethyl [C10]; 1xTMT6plex [N-Term]	FALSE	0.0144078	0.000636575	1	2	2	1418205354	1418205354 [214-231]		0	2483.14	High	0.0001863	0.002378	2.93
High	[R].TLLSDVVTK.[N]	1xTMT6plex [K9]; 1xTMT6plex [N-Term]	FALSE	0.00589006	0.000636575	1	4	1	1418213976	1418213976 [71-79]		0	1433.9	High	0.0001863	0.0007028	3.6
High	[K].TLLGDGPVVADPTAPNVTVTR.[L]	1xTMT6plex [N-Term]	FALSE	1.09979e-07	0.000636575	1	1	1	57106959	57106959 [50-70]		0	2322.29	High	0.0001863	2.721e-10	6.2
High	[K].TLIEQTNEER.[K]	1xTMT6plex [N-Term]	FALSE	0.0107496	0.000636575	1	1	3	163954	163954 [58-67]		0	1461.77	High	0.0001863	0.001597	2.85
High	[K].TLLDLDNTR.[M]	1xTMT6plex [N-Term]	FALSE	0.00545303	0.000636575	1	3	3	75052187	75052187 [209-217]		0	1289.73	High	0.0001863	0.0006332	2.78
High	[R].TLHAHYNHFHVDGEAQFYR.[L]	1xTMT6plex [N-Term]	FALSE	2.34126e-05	0.000636575	1	2	5	1418194692	1418194692 [145-163]		0	2571.25	High	0.0001863	3.915e-07	5.77
High	[R].TLGSVGEPINFEAWEWLHK.[V]	1xTMT6plex [K19]; 1xTMT6plex [N-Term]	FALSE	0.00268392	0.000636575	1	2	1	359322579	359322579 [403-421]		0	2671.43	High	0.0001863	0.0002423	3.71
High	[K].TIDDLEDK.[L]	1xTMT6plex [K8]; 1xTMT6plex [N-Term]	FALSE	0.0153346	0.000636575	1	5	2	1418313468	1418313468 [216-223]		0	1406.78	High	0.0001863	0.002587	3.19
High	[R].TIAQDYGVLK.[A]	1xTMT6plex [K10]; 1xTMT6plex [N-Term]	FALSE	0.000478956	0.000636575	1	1	3	1418294943	1418294943 [111-120]		0	1565.93	High	0.0001863	2.348e-05	3.74
High	[K].TIAPALISK.[KN]	1xTMT6plex [K9]; 1xTMT6plex [N-Term]	FALSE	0.00504835	0.000636575	1	4	7	1418310052	1418310052 [72-80]		0	1371.9	High	0.0001863	0.0005701	3.06
High	[K].TLAALNPESSLFIIASK.[T]	1xTMT6plex [K17]; 1xTMT6plex [N-Term]	FALSE	0.000201784	0.000636575	1	1	4	1418305580	1418305580 [195-211]		0	2233.32	High	0.0001863	7.262e-06	4.07
High	[R].TKYETELNLR.[M]	1xTMT6plex [K2]; 1xTMT6plex [N-Term]	FALSE	0.0112247	0.000636575	1	3	2	1418338716	1418338716 [212-221]		1	1495.83	High	0.0001863	0.00169	2.79
High	[K].TLLQNELPSFVGEK.[V]	1xTMT6plex [K14]; 1xTMT6plex [N-Term]	FALSE	1.30863e-07	0.000636575	1	1	24	1418313584	1418313584 [36-49]		0	2033.17	High	0.0001863	3.46e-10	5.2
High	[K].TMSIIALTHIIDK.[E]	1xTMT6plex [K13]; 1xTMT6plex [N-Term]	FALSE	0.000258136	0.000636575	1	1	2	73978762	73978762 [107-119]		0	1914.15	High	0.0001863	1.011e-05	4.08
High	[K].TMSIIALTHIIDKEDICPFK.[A]	1xCarbamidomethyl [C17]; 2xTMT6plex [K13; K20]; 1xTMT6plex [N-Term]	FALSE	1.20679e-06	0.000636575	1	1	11	73978762	73978762 [107-126]		1	3032.71	High	0.0001863	7.043e-09	6.93
High	[R].TNAENEFVTIK.[K]	1xTMT6plex [K11]; 1xTMT6plex [N-Term]	FALSE	2.37543e-05	0.000636575	1	2	4	1418221463	1418221463 [279-289]		0	1723.96	High	0.0001863	3.988e-07	3.85
High	[K].TTLTCNHYFVSDNCK.[A]	2xCarbamidomethyl [C5; C14]; 1xTMT6plex [K15]; 1xTMT6plex [N-Term]	FALSE	0.000950761	0.000636575	1	2	2	545519428	545519428 [237-251]		0	2318.13	High	0.0001863	5.94e-05	3.53
High	[K].TTIASTAQK.[T]	1xTMT6plex [K9]; 1xTMT6plex [N-Term]	FALSE	0.002671	0.000636575	1	3	1	1418328391	1418328391 [254-262]; [263-271]; [272-280]		0	1378.83	High	0.0001863	0.0002412	3.06
High	[K].TTFDEAMADLHTLSEDSYK.[D]	1xTMT6plex [K19]; 1xTMT6plex [N-Term]	FALSE	0.00664386	0.000636575	1	1	1	1418505824	1418505824 [196-214]		0	2632.29	High	0.0001863	0.0008287	4.7
High	[K].TTEHIPPQVHLLPPPSEELALNELVTLTCLVR.[G]	1xCarbamidomethyl [C29]; 1xTMT6plex [N-Term]	FALSE	5.32384e-09	0.000636575	1	1	23	598107	598107 [213-244]		0	3846.1	High	0.0001863	4.495e-12	7.88
High	[K].TTEHIPPQVHLLPPPSEELALNELVTLTCLVR.[G]	1xCarbamidomethyl [C29]	FALSE	0.000111946	0.000636575	1	1	2	598107	598107 [213-244]		0	3616.94	High	0.0001863	3.257e-06	4.86
High	[R].TTDIFQTVDLWEGK.[D]	1xTMT6plex [K14]; 1xTMT6plex [N-Term]	FALSE	0.0222725	0.000636575	1	1	2	1418199322	1418199322 [107-120]		0	2111.14	High	0.0001863	0.004316	3.13
High	[R].TTAVCQVSEEAEVLVER.[D]	1xCarbamidomethyl [C5]; 1xTMT6plex [N-Term]	FALSE	4.73884e-05	0.000636575	1	1	2	1418250613	1418250613 [573-589]		0	2149.1	High	0.0001863	1.02e-06	3.56
High	[R].TTAENEFVMLK.[K]	1xOxidation [M9]; 1xTMT6plex [K11]; 1xTMT6plex [N-Term]	FALSE	0.00148239	0.000636575	1	2	6	1418221469	1418221469 [267-277]		0	1756.96	High	0.0001863	0.0001081	3.25
High	[R].TTAENEFVMLK.[K]	1xTMT6plex [K11]; 1xTMT6plex [N-Term]	FALSE	0.000826537	0.000636575	1	2	1	1418221469	1418221469 [267-277]		0	1740.96	High	0.0001863	4.893e-05	2.59
High	[R].TSYLECIK.[A]	1xCarbamidomethyl [C6]; 1xTMT6plex [K8]; 1xTMT6plex [N-Term]	FALSE	0.0121799	0.000636575	2	2	8	1418510423; 928167632	1418510423 [62-69]; 928167632 [62-69]		0	1471.82	High	0.0001863	0.00189	3.05
High	[R].TSRPENAIIYNNNEDFQIK.[Q]	1xTMT6plex [K19]; 1xTMT6plex [N-Term]	FALSE	7.03384e-06	0.000636575	1	3	4	1418216286	1418216286 [472-490]		0	2724.44	High	0.0001863	7.647e-08	4.93
High	[K].TSPGATAAPIK.[K]	1xTMT6plex [K11]; 1xTMT6plex [N-Term]	FALSE	0.0207325	0.000636575	1	4	2	1418211040	1418211040 [128-138]		0	1471.89	High	0.0001863	0.003914	3.11
High	[K].TSEPGKYTAYEGQR.[V]	1xTMT6plex [K6]; 1xTMT6plex [N-Term]	FALSE	0.00343259	0.000636575	1	2	3	1418264299	1418264299 [88-101]		1	2045.07	High	0.0001863	0.0003373	3
High	[RK].TQLEELEDELQATEDAK.[L]	1xTMT6plex [K17]; 1xTMT6plex [N-Term]	FALSE	4.58132e-05	0.000636575	1	12	4	122135145	122135145 [1539-1555]		0	2420.24	High	0.0001863	9.684e-07	3.85
High	[K].TQGSTCSNTAEEGYLAVAVVK.[ER]	1xCarbamidomethyl [C6]; 1xTMT6plex [K21]; 1xTMT6plex [N-Term]	FALSE	6.80002e-06	0.000636575	2	2	2	1418510423; 928167632	1418510423 [436-456]; 928167632 [436-456]		0	2643.37	High	0.0001863	7.297e-08	5.19
High	[K].TPQTFADSWEMMPCPK.[G]	1xCarbamidomethyl [C14]; 1xOxidation [M12]; 1xTMT6plex [K16]; 1xTMT6plex [N-Term]	FALSE	6.3623e-05	0.000636575	2	2	3	1418215240; 1239968164	1418215240 [833-848]; 1239968164 [833-848]		0	2400.14	High	0.0001863	1.52e-06	4.97
High	[K].TPQTFADSWEMMPCPK.[G]	1xCarbamidomethyl [C14]; 1xTMT6plex [K16]; 1xTMT6plex [N-Term]	FALSE	1.3242e-05	0.000636575	2	2	13	1418215240; 1239968164	1418215240 [833-848]; 1239968164 [833-848]		0	2384.15	High	0.0001863	1.802e-07	4.93
High	[K].TPGQAHQPNVYVLPPSR.[D]	1xTMT6plex [N-Term]	FALSE	0.000247157	0.000636575	1	9	3	1494245209	1494245209 [362-378]		0	2090.13	High	0.0001863	9.557e-06	5.07
High	[R].TPEVTCVVLDLGR.[E]	1xCarbamidomethyl [C6]; 1xTMT6plex [N-Term]	FALSE	0.000715078	0.000636575	1	2	4	16607715	16607715 [367-379]		0	1687.93	High	0.0001863	4.039e-05	2.85
High	[K].TPAQFDADELR.[G]	1xTMT6plex [N-Term]	FALSE	0.0184844	0.000636575	1	1	2	558695394	558695394 [114-124]		0	1491.76	High	0.0001863	0.00334	3.5
High	[K].TNNVIYWER.[A]	1xTMT6plex [N-Term]	FALSE	0.00247256	0.000636575	2	2	2	1418214537; 545546410	1418214537 [1157-1165]; 545546410 [1169-1177]		0	1423.75	High	0.0001863	0.0002172	2.55
High	[K].TNEGILCVVKPLNYEER.[K]	1xCarbamidomethyl [C7]; 1xTMT6plex [K10]; 1xTMT6plex [N-Term]	FALSE	0.0037259	0.000636575	1	5	1	1418314267	1418314267 [411-427]		0	2492.36	High	0.0001863	0.0003779	2.78
High	[K].TNCELFEK.[L]	1xCarbamidomethyl [C3]; 1xTMT6plex [K8]; 1xTMT6plex [N-Term]	FALSE	0.014202	0.000636575	2	5	12	6687188; 1418328547	6687188 [414-421]; 1418328547 [414-421]		0	1498.8	High	0.0001863	0.002334	3.34
High	[K].TKEPCHPK.[V]	1xCarbamidomethyl [C5]; 2xTMT6plex [K2; K8]; 1xTMT6plex [N-Term]	FALSE	0.00497587	0.000636575	1	1	7	1418213540	1418213540 [36-43]		1	1683.98	High	0.0001863	0.0005588	2.44
High	[K].HTLNQIDK.[V]	1xTMT6plex [K8]; 1xTMT6plex [N-Term]	FALSE	0.0225937	0.000636575	1	1	4	1418515495	1418515495 [58-65]		0	1426.84	High	0.0001863	0.004392	3
High	[K].YYYVCQYCPAGNLVNK.[M]	2xCarbamidomethyl [C5; C8]; 1xTMT6plex [K16]; 1xTMT6plex [N-Term]	FALSE	4.64818e-05	0.000636575	1	2	3	545519428	545519428 [181-196]		0	2470.23	High	0.0001863	9.887e-07	4.32
High	[R].EAILNCPGGSTIPYR.[Y]	1xCarbamidomethyl [C6]; 1xTMT6plex [N-Term]	FALSE	4.26118e-05	0.000636575	1	2	7	1239968164	1239968164 [3379-3393]		0	1876.98	High	0.0001863	8.819e-07	4.81
High	[K].EIGGDVQK.[H]	1xTMT6plex [K8]; 1xTMT6plex [N-Term]	FALSE	0.0132793	0.000636575	1	2	3	1418293878	1418293878 [64-71]		0	1303.76	High	0.0001863	0.002133	2.72
High	[R].ELESQISELQEDLESER.[A]	1xTMT6plex [N-Term]	FALSE	9.76825e-06	0.000636575	1	2	2	122135145	122135145 [1108-1124]		0	2263.11	High	0.0001863	1.194e-07	4.44
High	[K].CGTWSMPGFDENLPCK.[A]	2xCarbamidomethyl [C1; C15]; 1xTMT6plex [K16]	FALSE	0.0233612	0.000636575	2	2	9	1418215240; 1239968164	1418215240 [1058-1073]; 1239968164 [1058-1073]		0	2127.95	High	0.0001863	0.004604	2.76
High	[R].ELEPQNWCCR.[W]	2xCarbamidomethyl [C8; C9]; 1xTMT6plex [N-Term]	FALSE	0.0230292	0.000636575	1	2	1	1418200086	1418200086 [449-458]		0	1620.75	High	0.0001863	0.004512	2.69
High	[K].ELEEIVQPIISK.[L]	1xTMT6plex [K12]; 1xTMT6plex [N-Term]	FALSE	0.000108225	0.000636575	1	2	8	1418264760	1418264760 [622-633]		0	1856.11	High	0.0001863	3.122e-06	3.76
High	[K].CGTWSMPGFDENLPCK.[A]	2xCarbamidomethyl [C1; C15]; 1xTMT6plex [K16]; 1xTMT6plex [N-Term]	FALSE	8.20937e-06	0.000636575	2	2	13	1418215240; 1239968164	1418215240 [1058-1073]; 1239968164 [1058-1073]		0	2357.11	High	0.0001863	9.438e-08	3.88
High	[R].CHLAMAPNHAVVSR.[E]	1xCarbamidomethyl [C1]; 1xOxidation [M5]; 1xTMT6plex [N-Term]	FALSE	0.000422444	0.000636575	1	4	1	559767226	559767226 [606-619]		0	1807.93	High	0.0001863	1.973e-05	4.12
High	[K].ELGLDHPGAEYPNICAGTDR.[Y]	1xCarbamidomethyl [C15]; 1xTMT6plex [N-Term]	FALSE	0.000194137	0.000636575	1	2	1	1418511026	1418511026 [186-205]		0	2414.16	High	0.0001863	6.89e-06	3.99
High	[K].ELEAVCQDVLSLLDNYLIK.[N]	1xCarbamidomethyl [C6]; 1xTMT6plex [K19]; 1xTMT6plex [N-Term]	FALSE	0.00119294	0.000636575	1	2	5	1418307161	1418307161 [92-110]		0	2693.48	High	0.0001863	8.068e-05	2.61
High	[R].CLLPGQSAPLCEALAAYAAACQAAGATVHPWR.[S]	3xCarbamidomethyl [C1; C11; C21]	FALSE	5.02159e-05	0.000636575	1	2	3	1418305257	1418305257 [1088-1119]		0	3381.63	High	0.0001863	1.101e-06	3.93
High	[R].CLLPGQSAPLCEALAAYAAACQAAGATVHPWR.[S]	3xCarbamidomethyl [C1; C11; C21]; 1xTMT6plex [N-Term]	FALSE	0.00420329	0.000636575	1	2	1	1418305257	1418305257 [1088-1119]		0	3610.79	High	0.0001863	0.0004443	3.21
High	[K].ELASQPDVDGFLVGGASLKPEFVDIINAK.[Q]	2xTMT6plex [K19; K29]; 1xTMT6plex [N-Term]	FALSE	0.000220109	0.000636575	1	1	2	76363530	76363530 [220-248]		0	3717.07	High	0.0001863	8.152e-06	4.54
High	[K].CLMEDAGEVAFVK.[H]	1xCarbamidomethyl [C1]; 1xTMT6plex [K13]; 1xTMT6plex [N-Term]	FALSE	0.000260642	0.000636575	2	2	3	1418510423; 928167632	1418510423 [216-228]; 928167632 [216-228]		0	1927.01	High	0.0001863	1.028e-05	3.43
High	[K].CLQDGAGDVAFVR.[D]	1xCarbamidomethyl [C1]; 1xTMT6plex [N-Term]	FALSE	0.00131386	0.000636575	1	2	3	559767226	559767226 [217-229]		0	1636.83	High	0.0001863	9.193e-05	2.94
High	[K].CNEIINWLDK.[N]	1xCarbamidomethyl [C1]; 1xTMT6plex [K10]; 1xTMT6plex [N-Term]	FALSE	0.0102451	0.000636575	1	1	2	545497049	545497049 [574-583]		0	1762.96	High	0.0001863	0.001494	3.03
High	[R].EIAENLMATGDLDQDGR.[I]	1xTMT6plex [N-Term]	FALSE	3.27944e-06	0.000636575	1	2	6	1239955970	1239955970 [102-118]		0	2077.01	High	0.0001863	2.714e-08	3.87
High	[K].ELDDALDQLSDSLGQR.[Q]	1xTMT6plex [N-Term]	FALSE	0.00428514	0.000636575	1	39	1	1418331380	1418331380 [657-672]		0	2004.01	High	0.0001863	0.0004567	2.86
High	[K].CGQGGQVTCQEGSACRPYEECR.[V]	4xCarbamidomethyl [C1; C9; C15; C21]; 1xTMT6plex [N-Term]	FALSE	2.07274e-06	0.000636575	2	3	3	1418305257; 1239884114	1418305257 [2408-2429]; 1239884114 [2408-2429]		0	2818.2	High	0.0001863	1.462e-08	5.63
High	[K].CGQGGQVTCQEGSACRPYEECR.[V]	4xCarbamidomethyl [C1; C9; C15; C21]	FALSE	0.000153228	0.000636575	2	3	4	1418305257; 1239884114	1418305257 [2408-2429]; 1239884114 [2408-2429]		0	2589.03	High	0.0001863	4.999e-06	3.85
High	[K].CGLVPVLAENQK.[S]	1xCarbamidomethyl [C1]; 1xTMT6plex [K12]; 1xTMT6plex [N-Term]	FALSE	0.000725512	0.000636575	1	2	8	559767226	559767226 [424-435]		0	1786.03	High	0.0001863	4.121e-05	4.09
High	[K].CACSSQEPYFGYSGAFK.[C]	2xCarbamidomethyl [C1; C3]; 1xTMT6plex [K17]; 1xTMT6plex [N-Term]	FALSE	0.000402529	0.000636575	1	2	2	559767226	559767226 [200-216]		0	2417.13	High	0.0001863	1.846e-05	2.91
High	[R].ELPSFLGK.[R]	1xTMT6plex [K8]; 1xTMT6plex [N-Term]	FALSE	0.00967069	0.000636575	1	2	3	1473222592	1473222592 [82-89]		0	1348.82	High	0.0001863	0.001382	2.74
High	[K].CCATDDPPTCYAK.[V]	3xCarbamidomethyl [C1; C2; C10]; 1xTMT6plex [K13]; 1xTMT6plex [N-Term]	FALSE	1.47264e-05	0.000636575	2	5	6	6687188; 1418328547	6687188 [384-396]; 1418328547 [384-396]		0	2016.92	High	0.0001863	2.08e-07	4.11
High	[K].ELPGFLQTK.[R]	1xTMT6plex [K9]; 1xTMT6plex [N-Term]	FALSE	0.00182433	0.000636575	1	1	7	345798353	345798353 [40-48]		0	1490.9	High	0.0001863	0.000144	2.5
High	[K].ELPEYTVK.[I]	1xTMT6plex [K8]; 1xTMT6plex [N-Term]	FALSE	0.02325	0.000636575	1	1	1	1418328657	1418328657 [277-284]		0	1436.84	High	0.0001863	0.004566	2.52
High	[K].EIPAWVPQDPAALNTK.[K]	1xTMT6plex [K16]; 1xTMT6plex [N-Term]	FALSE	0.00861625	0.000636575	1	2	1	560879429	560879429 [150-165]		0	2208.24	High	0.0001863	0.001177	2.92
High	[K].ELNVNPCPAQPCK.[L]	2xCarbamidomethyl [C7; C12]; 1xTMT6plex [K13]; 1xTMT6plex [N-Term]	FALSE	0.00891138	0.000636575	1	2	1	356582247	356582247 [36-48]		0	1985.03	High	0.0001863	0.001238	2.53
High	[K].EINSWVESQTEGK.[I]	1xTMT6plex [K13]; 1xTMT6plex [N-Term]	FALSE	0.0151156	0.000636575	1	2	1	1418298925	1418298925 [153-165]		0	1965.03	High	0.0001863	0.002531	3.16
High	[K].ELNFEEFSILVAR.[L]	1xTMT6plex [N-Term]	FALSE	2.22846e-06	0.000636575	1	1	4	928140605	928140605 [73-85]		0	1795.98	High	0.0001863	1.613e-08	4.12
High	[K].EILVGDVGQTVDDPYATFVK.[M]	1xTMT6plex [K20]; 1xTMT6plex [N-Term]	FALSE	3.50503e-07	0.000636575	1	2	5	57099669	57099669 [54-73]		0	2624.42	High	0.0001863	1.317e-09	4.42
High	[K].CCSESLVNR.[R]	2xCarbamidomethyl [C1; C2]; 1xTMT6plex [N-Term]	FALSE	0.002671	0.000636575	2	4	3	6687188; 1418328547	6687188 [500-508]; 1418328547 [500-508]		0	1353.65	High	0.0001863	0.0002405	2.91
High	[K].ELITTGGQK.[I]	1xTMT6plex [K9]; 1xTMT6plex [N-Term]	FALSE	0.00383529	0.000636575	1	2	5	1418215404	1418215404 [138-146]		0	1404.85	High	0.0001863	0.0003938	3.37
High	[R].ELISNASDALDK.[I]	1xTMT6plex [K12]; 1xTMT6plex [N-Term]	FALSE	0.0026969	0.000636575	1	18	2	50979166	50979166 [103-114]		0	1733.97	High	0.0001863	0.0002438	3.01
High	[K].EILQEEEDLAEIVQLVGK.[A]	1xTMT6plex [K18]; 1xTMT6plex [N-Term]	FALSE	0.000260642	0.000636575	1	1	1	57109638	57109638 [482-499]		0	2513.41	High	0.0001863	1.023e-05	3.8
High	[K].CDEWSVNSEGK.[I]	1xCarbamidomethyl [C1]; 1xTMT6plex [K11]; 1xTMT6plex [N-Term]	FALSE	0.000124495	0.000636575	2	2	6	1418510423; 928167632	1418510423 [377-387]; 928167632 [377-387]		0	1768.86	High	0.0001863	3.768e-06	3.05
High	[K].ELHLEQEQQK.[E]	1xTMT6plex [K10]; 1xTMT6plex [N-Term]	FALSE	0.000595205	0.000636575	1	3	3	124728	124728 [153-162]		0	1739.97	High	0.0001863	3.134e-05	3.71
High	[R].CFEGCECDDR.[F]	3xCarbamidomethyl [C1; C5; C7]; 1xTMT6plex [N-Term]	FALSE	0.000485945	0.000636575	2	3	2	1418305257; 1239884114	1418305257 [2740-2749]; 1239884114 [2740-2749]		0	1576.6	High	0.0001863	2.387e-05	3.73
High	[K].EIAEAYLGK.[TE]	1xTMT6plex [K9]; 1xTMT6plex [N-Term]	FALSE	0.00123394	0.000636575	1	3	6	545497049	545497049 [129-137]		0	1451.85	High	0.0001863	8.42e-05	3.97
High	[K].CPDNAPYLDENLMK.[C]	1xCarbamidomethyl [C1]; 1xTMT6plex [K14]; 1xTMT6plex [N-Term]	FALSE	7.55409e-07	0.000636575	2	2	15	1418215240; 1239968164	1418215240 [1444-1457]; 1239968164 [1444-1457]		0	2138.07	High	0.0001863	3.724e-09	3.72
High	[K].EIAEAYLGGK.[V]	1xTMT6plex [K10]; 1xTMT6plex [N-Term]	FALSE	0.000264445	0.000636575	1	1	1	57090217	57090217 [130-139]		0	1508.87	High	0.0001863	1.046e-05	3.3
High	[K].CPDNAPYLDENLMK.[C]	1xCarbamidomethyl [C1]; 1xOxidation [M13]; 1xTMT6plex [K14]; 1xTMT6plex [N-Term]	FALSE	0.00187794	0.000636575	2	2	4	1418215240; 1239968164	1418215240 [1444-1457]; 1239968164 [1444-1457]		0	2154.06	High	0.0001863	0.0001489	3.79
High	[R].EGDVNLDFDMPFVFAEVNADR.[I]	1xTMT6plex [N-Term]	FALSE	0.0134073	0.000636575	1	1	2	1418250613	1418250613 [378-398]		0	2629.24	High	0.0001863	0.002152	3.14
High	[K].EGDMMMGQQVAR.[V]	1xTMT6plex [N-Term]	FALSE	0.0151883	0.000636575	1	2	1	1418321329	1418321329 [59-70]		0	1581.74	High	0.0001863	0.00255	2.77
High	[K].CTLEHSPAK.[D]	1xCarbamidomethyl [C1]; 1xTMT6plex [K9]; 1xTMT6plex [N-Term]	FALSE	0.00213931	0.000636575	1	2	4	545519428	545519428 [96-104]		0	1500.82	High	0.0001863	0.0001776	3.19
High	[K].EGCFSEEGPK.[L]	1xCarbamidomethyl [C3]; 1xTMT6plex [K10]; 1xTMT6plex [N-Term]	FALSE	0.000412366	0.000636575	2	4	13	6687188; 1418328547	6687188 [589-598]; 1418328547 [589-598]		0	1597.79	High	0.0001863	1.913e-05	3.06
High	[R].CTTLISSDGYVSK.[D]	1xCarbamidomethyl [C1]; 1xTMT6plex [K13]	FALSE	0.00140573	0.000636575	2	3	7	1418315431; 560891934	1418315431 [64-76]; 560891934 [64-76]		0	1659.85	High	0.0001863	0.0001008	3.91
High	[R].CTTLISSDGYVSK.[D]	1xCarbamidomethyl [C1]; 1xTMT6plex [K13]; 1xTMT6plex [N-Term]	FALSE	0.000160809	0.000636575	2	3	2	1418315431; 560891934	1418315431 [64-76]; 560891934 [64-76]		0	1889.01	High	0.0001863	5.334e-06	4.43
High	[K].CVDPVDPSKPVK.[V]	1xCarbamidomethyl [C1]; 2xTMT6plex [K9; K12]; 1xTMT6plex [N-Term]	FALSE	0.0212338	0.000636575	1	1	2	1418249573	1418249573 [136-147]		0	2028.18	High	0.0001863	0.004033	2.67
High	[K].CVEMPVATCR.[A]	2xCarbamidomethyl [C1; C9]; 1xTMT6plex [N-Term]	FALSE	0.000914738	0.000636575	2	3	3	1418305257; 1239884114	1418305257 [456-465]; 1239884114 [456-465]		0	1451.7	High	0.0001863	5.643e-05	3.16
High	[K].CVQHYEGSTVPEK.[K]	1xCarbamidomethyl [C1]; 1xTMT6plex [K13]; 1xTMT6plex [N-Term]	FALSE	0.000509986	0.000636575	1	3	2	73957095	73957095 [250-262]		0	1992.03	High	0.0001863	2.554e-05	4.41
High	[K].EFTPQVQAAYQK.[V]	1xTMT6plex [K12]; 1xTMT6plex [N-Term]	FALSE	7.28352e-05	0.000636575	1	2	4	227343817	227343817 [121-132]		0	1868.03	High	0.0001863	1.821e-06	3.81
High	[K].EFNAETFTFHADLCTLPEAEK.[Q]	1xCarbamidomethyl [C14]; 1xTMT6plex [K21]; 1xTMT6plex [N-Term]	FALSE	4.21566e-06	0.000636575	2	4	4	6687188; 1418328547	6687188 [525-545]; 1418328547 [525-545]		0	2928.45	High	0.0001863	3.82e-08	6.67
High	[K].EFGIDPQNMFEFWDWVGGR.[Y]	1xTMT6plex [N-Term]	FALSE	0.000198881	0.000636575	1	1	3	1418305580	1418305580 [255-273]		0	2559.2	High	0.0001863	7.087e-06	3.89
High	[R].EEVHAADLGDQVPDTESETR.[I]	1xTMT6plex [N-Term]	FALSE	1.61067e-07	0.000636575	1	2	2	1418218430	1418218430 [961-980]		0	2427.15	High	0.0001863	4.59e-10	6.35
High	[K].CVTLSECSCFYNDIIPAGGVIQDNCGR.[T]	4xCarbamidomethyl [C1; C7; C9; C25]; 1xTMT6plex [N-Term]	FALSE	1.12789e-06	0.000636575	2	2	1	1418215240; 1239968164	1418215240 [1458-1484]; 1239968164 [1458-1484]		0	3334.52	High	0.0001863	6.404e-09	5.37
High	[R].EESESCVK.[A]	1xCarbamidomethyl [C6]; 1xTMT6plex [K8]; 1xTMT6plex [N-Term]	FALSE	0.0151883	0.000636575	1	2	3	1418218430	1418218430 [716-723]		0	1425.73	High	0.0001863	0.00256	3.31
High	[K].DAAGDLQQLVVTVAGQVVTLAQGPK.[V]	1xTMT6plex [K25]	FALSE	0.000612701	0.000636575	2	3	1	1418305257; 1239884114	1418305257 [2491-2515]; 1239884114 [2491-2515]		0	2707.52	High	0.0001863	3.264e-05	4.17
High	[K].EELQSISEK.[I]	1xTMT6plex [K9]; 1xTMT6plex [N-Term]	FALSE	0.00460652	0.000636575	1	2	1	1239968362	1239968362 [142-150]		0	1520.86	High	0.0001863	0.0005047	2.76
High	[R].EGESLEDLMK.[L]	1xTMT6plex [K10]; 1xTMT6plex [N-Term]	FALSE	0.000746838	0.000636575	1	2	7	1239955970	1239955970 [304-313]		0	1608.86	High	0.0001863	4.275e-05	3.35
High	[K].ELQEMDKDDESLIK.[Y]	2xTMT6plex [K7; K14]; 1xTMT6plex [N-Term]	FALSE	0.00547937	0.000636575	1	1	3	57106959	57106959 [33-46]		1	2380.29	High	0.0001863	0.0006369	3.05
High	[R].EGESLEDLMK.[L]	1xOxidation [M9]; 1xTMT6plex [K10]; 1xTMT6plex [N-Term]	FALSE	0.0218511	0.000636575	1	2	1	1239955970	1239955970 [304-313]		0	1624.85	High	0.0001863	0.004187	2.7
High	[KR].EGLELPEDEEEK.[KE]	1xTMT6plex [K12]; 1xTMT6plex [N-Term]	FALSE	0.00173837	0.000636575	1	5	2	1418344784	1418344784 [548-559]		0	1874.96	High	0.0001863	0.000134	3.4
High	[K].ELADEALEK.[C]	1xTMT6plex [K9]; 1xTMT6plex [N-Term]	FALSE	0.00178083	0.000636575	1	3	2	1239959692	1239959692 [228-236]		0	1475.84	High	0.0001863	0.0001388	3.75
High	[R].EKVETELR.[G]	1xTMT6plex [K2]; 1xTMT6plex [N-Term]	FALSE	0.0210318	0.000636575	1	1	3	1418505824	1418505824 [86-93]		1	1461.87	High	0.0001863	0.003992	2.3
High	[K].CPSAPTCK.[T]	2xCarbamidomethyl [C1; C7]; 1xTMT6plex [K8]; 1xTMT6plex [N-Term]	FALSE	0.00930566	0.000636575	1	2	5	1239968164	1239968164 [3228-3235]		0	1378.72	High	0.0001863	0.001309	2.97
High	[K].EKMQPTHPIR.[L]	1xTMT6plex [K2]; 1xTMT6plex [N-Term]	FALSE	0.0179611	0.000636575	1	1	5	1535098889	1535098889 [161-170]		1	1694.98	High	0.0001863	0.003206	3.86
High	[K].CPSEFCLFQSETK.[N]	2xCarbamidomethyl [C1; C6]; 1xTMT6plex [K13]; 1xTMT6plex [N-Term]	FALSE	0.00408342	0.000636575	1	2	2	559767226	559767226 [644-656]		0	2091.03	High	0.0001863	0.0004285	3.63
High	[R].EHGDGYPFDGK.[N]	1xTMT6plex [K11]; 1xTMT6plex [N-Term]	FALSE	0.00201893	0.000636575	1	5	4	11034716	11034716 [174-184]		0	1679.84	High	0.0001863	0.0001643	2.99
High	[K].EGVHGGMINK.[K]	1xTMT6plex [K10]; 1xTMT6plex [N-Term]	FALSE	0.00396697	0.000636575	1	2	2	1418313130	1418313130 [117-126]		0	1499.84	High	0.0001863	0.0004108	3.62
High	[K].EGTNQLLLQQPLVK.[K]	1xTMT6plex [K14]; 1xTMT6plex [N-Term]	FALSE	0.0136018	0.000636575	1	4	1	1239967618	1239967618 [1214-1227]		0	2039.23	High	0.0001863	0.002191	2.57
High	[R].EGSEADLDALER.[M]	1xTMT6plex [N-Term]	FALSE	0.000167144	0.000636575	1	1	2	1239951047	1239951047 [30-41]		0	1533.76	High	0.0001863	5.616e-06	3.48
High	[R].CQWTEWFDEDYPK.[S]	1xCarbamidomethyl [C1]; 1xTMT6plex [K13]; 1xTMT6plex [N-Term]	FALSE	0.00420329	0.000636575	2	3	3	1239945861; 1418206782	1239945861 [1093-1105]; 1418206782 [1483-1495]		0	2262.06	High	0.0001863	0.000446	3.06
High	[K].CSDTLQQNFPCDSNPYCK.[T]	3xCarbamidomethyl [C1; C11; C17]; 1xTMT6plex [K18]	FALSE	0.0219557	0.000636575	2	2	7	1418215240; 1239968164	1418215240 [1306-1323]; 1239968164 [1306-1323]		0	2463.06	High	0.0001863	0.004215	3.73
High	[K].EGNPEEDLTADR.[T]	1xTMT6plex [N-Term]	FALSE	1.8038e-05	0.000636575	1	4	3	1418211040	1418211040 [233-244]		0	1574.75	High	0.0001863	2.746e-07	4.13
High	[K].EGNNCTLSK.[T]	1xCarbamidomethyl [C5]; 1xTMT6plex [K9]; 1xTMT6plex [N-Term]	FALSE	0.00483403	0.000636575	1	2	3	928158750	928158750 [368-376]		0	1480.78	High	0.0001863	0.0005376	3.41
High	[K].CSDTLQQNFPCDSNPYCK.[T]	3xCarbamidomethyl [C1; C11; C17]; 1xTMT6plex [K18]; 1xTMT6plex [N-Term]	FALSE	1.2788e-06	0.000636575	2	2	4	1418215240; 1239968164	1418215240 [1306-1323]; 1239968164 [1306-1323]		0	2692.22	High	0.0001863	7.58e-09	5.5
High	[K].EGMNIVEAMER.[F]	1xTMT6plex [N-Term]	FALSE	0.000780008	0.000636575	1	4	4	1418202784	1418202784 [134-144]		0	1507.74	High	0.0001863	4.534e-05	2.17
High	[K].CSFCNAVVK.[S]	2xCarbamidomethyl [C1; C4]; 1xTMT6plex [K9]; 1xTMT6plex [N-Term]	FALSE	0.00154076	0.000636575	1	2	11	1239891563	1239891563 [122-130]		0	1542.82	High	0.0001863	0.000114	3.54
High	[K].CSSDEDSISLTVLDSHNGLIEK.[A]	1xCarbamidomethyl [C1]; 1xTMT6plex [K22]; 1xTMT6plex [N-Term]	FALSE	4.48882e-06	0.000636575	1	1	1	1418249553	1418249553 [174-195]		0	2877.46	High	0.0001863	4.167e-08	5.08
High	[K].EGGGASLAEYHAR.[A]	1xTMT6plex [N-Term]	FALSE	0.00204838	0.000636575	1	2	1	1418241889	1418241889 [206-218]		0	1546.78	High	0.0001863	0.0001677	2.81
High	[K].EELQQQEQQQGK.[E]	1xTMT6plex [K12]; 1xTMT6plex [N-Term]	FALSE	0.000148852	0.000636575	1	3	3	124728	124728 [163-174]		0	1931.02	High	0.0001863	4.808e-06	4.65
High	[K].CACSSQEPYFGYSGAFK.[C]	2xCarbamidomethyl [C1; C3]; 1xTMT6plex [K17]	FALSE	0.0172036	0.000636575	1	2	1	559767226	559767226 [200-216]		0	2187.97	High	0.0001863	0.003029	2.72
High	[R].ELSMLILLPDDIEDESTGLK.[K]	1xTMT6plex [K20]	FALSE	0.00112037	0.000636575	1	2	3	1418205376	1418205376 [225-244]		0	2460.3	High	0.0001863	7.413e-05	3.44
High	[-].EVLLVESGGDLVKPGGSLR.[L]	1xTMT6plex [K13]; 1xTMT6plex [N-Term]	FALSE	1.97715e-05	0.000636575	1	2	3	1340258589	1340258589 [1-19]		0	2383.4	High	0.0001863	3.105e-07	3.85
High	[R].EVENSEDPK.[F]	1xTMT6plex [K9]; 1xTMT6plex [N-Term]	FALSE	0.00944091	0.000636575	1	3	1	345798988	345798988 [770-778]		0	1504.79	High	0.0001863	0.001334	1.99
High	[K].AQYEEIAQR.[S]	1xTMT6plex [N-Term]	FALSE	0.0136672	0.000636575	2	9	1	345791839; 1418221668	345791839 [339-347]; 1418221668 [378-386]		0	1336.71	High	0.0001863	0.002206	2.13
High	[K].ASDSPIDLFSGDLVGETSEAVIQK.[F]	1xTMT6plex [K24]; 1xTMT6plex [N-Term]	FALSE	0.0030134	0.000636575	1	1	2	1418301814	1418301814 [404-427]		0	2936.55	High	0.0001863	0.0002844	3.4
High	[K].EVEDDEYK.[A]	1xTMT6plex [K8]; 1xTMT6plex [N-Term]	FALSE	0.0113331	0.000636575	1	6	2	50979166	50979166 [349-356]		0	1484.75	High	0.0001863	0.001713	3.2
High	[R].EVDLGDSGSNR.[F]	1xTMT6plex [N-Term]	FALSE	0.00358488	0.000636575	2	2	3	1418215240; 1239968164	1418215240 [240-250]; 1239968164 [240-250]		0	1377.68	High	0.0001863	0.0003581	3.37
High	[R].ASEQLSALGEK.[A]	1xTMT6plex [K11]; 1xTMT6plex [N-Term]	FALSE	0.00517148	0.000636575	1	2	1	1418241889	1418241889 [219-229]		0	1590.91	High	0.0001863	0.0005907	3.76
High	[KR].AQYEEIAQK.[S]	1xTMT6plex [K9]; 1xTMT6plex [N-Term]	FALSE	0.00139222	0.000636575	3	5	1	1418221465; 1418221457; 1418221463	1418221465 [368-376]; 1418221457 [321-329]; 1418221463 [357-365]		0	1537.86	High	0.0001863	9.943e-05	3.29
High	[K].DLDEDTVFALVNYIFFK.[G]	1xTMT6plex [K17]; 1xTMT6plex [N-Term]	FALSE	1.92068e-05	0.000636575	1	3	1	1239913623	1239913623 [200-216]		0	2507.35	High	0.0001863	2.982e-07	4.03
High	[R].ASGGSVSCVSAPSGEDCIALVLK.[G]	2xCarbamidomethyl [C8; C17]; 1xTMT6plex [K23]; 1xTMT6plex [N-Term]	FALSE	9.39805e-06	0.000636575	1	1	3	559767226	559767226 [383-405]		0	2722.42	High	0.0001863	1.136e-07	5.36
High	[R].EVDCSNYK.[G]	1xCarbamidomethyl [C4]; 1xTMT6plex [K8]; 1xTMT6plex [N-Term]	FALSE	0.0132793	0.000636575	1	2	10	124847	124847 [9-16]		0	1472.75	High	0.0001863	0.002128	3.12
High	[K].ETVVLEAHDLK.[E]	1xTMT6plex [K11]; 1xTMT6plex [N-Term]	FALSE	0.00132022	0.000636575	1	2	2	1418218430	1418218430 [41-51]		0	1712	High	0.0001863	9.233e-05	3.25
High	[K].ASLESSLEETK.[G]	1xTMT6plex [K11]; 1xTMT6plex [N-Term]	FALSE	0.00130754	0.000636575	1	2	1	1418338718	1418338718 [356-366]		0	1651.92	High	0.0001863	9.122e-05	3.08
High	[K].ASPSVTLFPPSSEELGANK.[A]	1xTMT6plex [K19]; 1xTMT6plex [N-Term]	FALSE	1.40169e-06	0.000636575	2	50	51	1239964839; 1239964862	1239964839 [138-156]; 1239964862 [138-156]		0	2389.3	High	0.0001863	8.614e-09	4.68
High	[R].ETTDTDTADQVIASFK.[V]	1xTMT6plex [K16]; 1xTMT6plex [N-Term]	FALSE	0.000141151	0.000636575	1	5	2	1418305407	1418305407 [860-875]		0	2200.14	High	0.0001863	4.477e-06	4.71
High	[K].ASTFITQLLGSVSFENMDPFYR.[R]	1xTMT6plex [N-Term]	FALSE	1.32277e-06	0.000636575	2	2	4	1418214537; 545546410	1418214537 [329-350]; 545546410 [329-350]		0	2752.39	High	0.0001863	7.968e-09	4.81
High	[R].EVDCSNYKGKGSQIACPR.[HL]	2xCarbamidomethyl [C4; C16]; 2xTMT6plex [K8; K10]	FALSE	0.00392889	0.000636575	1	2	1	124847	124847 [9-26]		2	2527.28	High	0.0001863	0.0004063	1.95
High	[K].EVNMALILK.[N]	1xTMT6plex [K9]; 1xTMT6plex [N-Term]	FALSE	0.00639273	0.000636575	1	1	3	1418250613	1418250613 [499-507]		0	1488.92	High	0.0001863	0.0007887	2.71
High	[K].AQSQLVAGVK.[Y]	1xTMT6plex [K10]; 1xTMT6plex [N-Term]	FALSE	0.000236645	0.000636575	1	1	3	1418503443	1418503443 [77-86]		0	1458.9	High	0.0001863	9.029e-06	4.24
High	[-].EVQLAESGGDLVKPGGSLR.[L]	1xTMT6plex [K13]; 1xTMT6plex [N-Term]	FALSE	0.000319249	0.000636575	1	2	2	1340236572	1340236572 [1-19]		0	2370.34	High	0.0001863	1.348e-05	3.36
High	[K].EYVLPSFEVQVEPAQK.[F]	1xTMT6plex [K16]; 1xTMT6plex [N-Term]	FALSE	0.000408403	0.000636575	1	2	3	1418218430	1418218430 [226-241]		0	2321.28	High	0.0001863	1.88e-05	4.27
High	[R].AQGLPDTPLQQLGQK.[V]	1xTMT6plex [K15]; 1xTMT6plex [N-Term]	FALSE	0.0173691	0.000636575	2	3	2	1239945861; 1418206782	1239945861 [992-1006]; 1418206782 [1382-1396]		0	2052.19	High	0.0001863	0.003057	3.21
High	[R].EYTDASFTNR.[K]	1xTMT6plex [N-Term]	FALSE	0.0233612	0.000636575	1	4	1	1418510222	1418510222 [427-436]		0	1432.69	High	0.0001863	0.004588	2.44
High	[R].EYPGQVLVDGILHHLPLQAANGQVQVFR.[Q]	1xTMT6plex [N-Term]	FALSE	2.71644e-06	0.000636575	2	3	2	1418305257; 1239884114	1418305257 [929-956]; 1239884114 [929-956]		0	3327.82	High	0.0001863	2.104e-08	5.15
High	[K].AQKGGNLEAK.[I]	1xTMT6plex [K10]; 1xTMT6plex [N-Term]	FALSE	0.00121034	0.000636575	1	2	4	1418264299	1418264299 [60-69]		1	1473.88	High	0.0001863	8.235e-05	3.57
High	[R].AQLAPYSDDLR.[E]	1xTMT6plex [N-Term]	FALSE	0.00278954	0.000636575	1	2	4	1418241889	1418241889 [184-194]		0	1477.78	High	0.0001863	0.0002557	3.72
High	[K].EYEATLEK.[C]	1xTMT6plex [K8]; 1xTMT6plex [N-Term]	FALSE	0.0123566	0.000636575	2	5	9	6687188; 1418328547	6687188 [376-383]; 1418328547 [376-383]		0	1440.8	High	0.0001863	0.001926	3.4
High	[K].EWFLLSAK.[D]	1xTMT6plex [K8]; 1xTMT6plex [N-Term]	FALSE	0.0119481	0.000636575	1	1	4	1418305580	1418305580 [227-234]		0	1451.87	High	0.0001863	0.001843	3.09
High	[K].EVYMVGWR.[T]	1xTMT6plex [N-Term]	FALSE	0.0219557	0.000636575	2	2	6	1418215240; 1239968164	1418215240 [922-929]; 1239968164 [922-929]		0	1268.67	High	0.0001863	0.004213	2.74
High	[K].EVVQNFAK.[E]	1xTMT6plex [K8]; 1xTMT6plex [N-Term]	FALSE	0.0151156	0.000636575	1	2	3	1418309542	1418309542 [103-110]		0	1392.83	High	0.0001863	0.002543	3.44
High	[K].EVVDSYLPVILDMIK.[G]	1xTMT6plex [K15]; 1xTMT6plex [N-Term]	FALSE	4.97332e-05	0.000636575	1	6	4	545495176	545495176 [108-122]		0	2192.27	High	0.0001863	1.084e-06	4.19
High	[R].EVVADSVWVDVK.[D]	1xTMT6plex [K12]; 1xTMT6plex [N-Term]	FALSE	5.6387e-05	0.000636575	1	2	8	1418218430	1418218430 [544-555]		0	1804.03	High	0.0001863	1.285e-06	3.62
High	[-].EVQLVESGGDLVKPGGTLR.[L]	1xTMT6plex [K13]; 1xTMT6plex [N-Term]	FALSE	0.000224402	0.000636575	1	6	3	1340239380	1340239380 [1-19]		0	2412.39	High	0.0001863	8.368e-06	5.81
High	[R].AQLTPLPPSTYVEFAVAATDCVAAEVTDPAK.[C]	1xCarbamidomethyl [C21]; 1xTMT6plex [K31]; 1xTMT6plex [N-Term]	FALSE	1.1456e-05	0.000636575	1	1	5	1418515495	1418515495 [188-218]		0	3690.93	High	0.0001863	1.48e-07	4.56
High	[-].EVQLVESGGDLVKPGGSLR.[L]	1xTMT6plex [K13]; 1xTMT6plex [N-Term]	FALSE	5.76684e-11	0.000636575	3	40	18	1340258615; 1340258597; 1340175718	1340258615 [1-19]; 1340258597 [1-19]; 1340175718 [1-19]		0	2398.37	High	0.0001863	9.732e-15	5.57
High	[K].AQPAQPADEPAEK.[A]	1xTMT6plex [K13]; 1xTMT6plex [N-Term]	FALSE	0.010196	0.000636575	1	2	1	1418222965	1418222965 [343-355]		0	1809.97	High	0.0001863	0.001488	2.93
High	[-].EVQLVESGGDLVKPAGSLR.[L]	1xTMT6plex [K13]; 1xTMT6plex [N-Term]	FALSE	4.46235e-07	0.000636575	1	9	3	1340189905	1340189905 [1-19]		0	2412.39	High	0.0001863	1.822e-09	5.51
High	[R].ASVDTSSSAGQSGTSK.[V]	1xTMT6plex [K16]; 1xTMT6plex [N-Term]	FALSE	0.00456232	0.000636575	2	2	1	1418315431; 560891934	1418315431 [618-633]; 560891934 [618-633]		0	1928	High	0.0001863	0.0004975	3.27
High	[R].ETLIWLSSK.[Q]	1xTMT6plex [K9]; 1xTMT6plex [N-Term]	FALSE	0.00168875	0.000636575	2	2	3	1418214537; 545546410	1418214537 [1050-1058]; 545546410 [1062-1070]		0	1534.92	High	0.0001863	0.0001289	3.57
High	[K].ETDWPFCSDEDWNYK.[C]	1xCarbamidomethyl [C7]; 1xTMT6plex [K15]; 1xTMT6plex [N-Term]	FALSE	9.68473e-05	0.000636575	1	2	6	1418336346	1418336346 [49-63]		0	2450.1	High	0.0001863	2.682e-06	4.32
High	[R].ESYPFLPTVVDGVLLPK.[M]	1xTMT6plex [K17]; 1xTMT6plex [N-Term]	FALSE	2.17765e-05	0.000636575	1	1	3	1418507047	1418507047 [313-329]		0	2332.36	High	0.0001863	3.547e-07	3.36
High	[K].ENILDLTQVDR.[C]	1xTMT6plex [N-Term]	FALSE	2.88164e-05	0.000636575	1	2	10	1418320657	1418320657 [164-174]		0	1544.85	High	0.0001863	5.19e-07	4.22
High	[K].ENFQESESCNIDFSDFNECK.[N]	2xCarbamidomethyl [C9; C19]; 1xTMT6plex [K20]; 1xTMT6plex [N-Term]	FALSE	2.15205e-07	0.000636575	1	1	2	1239959951	1239959951 [120-139]		0	2957.3	High	0.0001863	6.8e-10	5.44
High	[K].ENFDYVGQAIIETVR.[T]	1xTMT6plex [N-Term]	FALSE	9.86306e-06	0.000636575	1	1	5	545546410	545546410 [717-731]		0	1983.04	High	0.0001863	1.209e-07	4.32
High	[K].AVLTIDEK.[G]	1xTMT6plex [K8]; 1xTMT6plex [N-Term]	FALSE	0.00944091	0.000636575	1	3	3	1239913623	1239913623 [361-368]		0	1346.83	High	0.0001863	0.00134	3.51
High	[R].ENDPVLGSDGK.[T]	1xTMT6plex [K11]; 1xTMT6plex [N-Term]	FALSE	0.000754085	0.000636575	1	2	2	1418507526	1418507526 [178-188]		0	1588.86	High	0.0001863	4.321e-05	3.06
High	[K].EMTQSFLICTK.[G]	1xCarbamidomethyl [C9]; 1xTMT6plex [K11]; 1xTMT6plex [N-Term]	FALSE	0.000261903	0.000636575	2	2	2	1418214537; 545546410	1418214537 [900-910]; 545546410 [912-922]		0	1815.97	High	0.0001863	1.032e-05	3.95
High	[K].EMQPTHPIR.[L]	1xOxidation [M2]; 1xTMT6plex [N-Term]	FALSE	0.00899754	0.000636575	3	5	7	928151832; 1418252030; 1418213116	928151832 [159-167]; 1418252030 [159-167]; 1418213116 [159-167]		0	1353.71	High	0.0001863	0.001252	2.29
High	[K].EMQPTHPIR.[L]	1xTMT6plex [N-Term]	FALSE	0.0132793	0.000636575	3	5	5	928151832; 1418252030; 1418213116	928151832 [159-167]; 1418252030 [159-167]; 1418213116 [159-167]		0	1337.72	High	0.0001863	0.00213	3.28
High	[R].AVPEEVELAK.[E]	1xTMT6plex [K10]; 1xTMT6plex [N-Term]	FALSE	0.0135367	0.000636575	1	3	2	1418288800	1418288800 [372-381]		0	1542.91	High	0.0001863	0.002186	2.88
High	[K].EMAFWTELLAK.[R]	1xTMT6plex [K11]; 1xTMT6plex [N-Term]	FALSE	0.00707308	0.000636575	1	1	2	1418507047	1418507047 [541-551]		0	1797	High	0.0001863	0.0009055	2.6
High	[R].AVQQDSLDEDLIR.[K]	1xTMT6plex [N-Term]	FALSE	0.0015557	0.000636575	1	2	1	928183828	928183828 [372-384]		0	1730.91	High	0.0001863	0.0001154	4.27
High	[K].AWGFEAASCFLTK.[D]	1xCarbamidomethyl [C9]; 1xTMT6plex [K13]; 1xTMT6plex [N-Term]	FALSE	8.91181e-06	0.000636575	1	2	6	545540364	545540364 [473-485]		0	1946.02	High	0.0001863	1.059e-07	4.85
High	[K].AWHLAEEK.[V]	1xTMT6plex [K8]; 1xTMT6plex [N-Term]	FALSE	0.011553	0.000636575	1	1	10	1418249553	1418249553 [70-77]		0	1441.82	High	0.0001863	0.001764	2.79
High	[K].EITALAPSTMK.[I]	1xTMT6plex [K11]; 1xTMT6plex [N-Term]	FALSE	0.000655552	0.000636575	2	34	5	1418341514; 545500782	1418341514 [318-328]; 545500782 [346-356]		0	1619.94	High	0.0001863	3.582e-05	3.32
High	[K].AYGQALAK.[L]	1xTMT6plex [K8]; 1xTMT6plex [N-Term]	FALSE	0.0168771	0.000636575	1	3	3	1418216286	1418216286 [320-327]		0	1279.78	High	0.0001863	0.002957	2.79
High	[R].AYLSGADVVVTTAAGLSLAFDGDSFVR.[L]	1xTMT6plex [N-Term]	FALSE	3.94005e-06	0.000636575	2	3	8	1418305257; 1239884114	1418305257 [2161-2187]; 1239884114 [2161-2187]		0	2931.53	High	0.0001863	3.5e-08	4.53
High	[R].ELSMLILLPDDIEDESTGLK.[K]	1xTMT6plex [K20]; 1xTMT6plex [N-Term]	FALSE	0.000119777	0.000636575	1	2	2	1418205376	1418205376 [225-244]		0	2689.46	High	0.0001863	3.58e-06	4.09
High	[K].ENTEVTVTVHDFPAK.[K]	1xTMT6plex [K15]; 1xTMT6plex [N-Term]	FALSE	0.00353338	0.000636575	1	2	1	1418218430	1418218430 [52-66]		0	2145.16	High	0.0001863	0.0003516	4.43
High	[K].AYYHLLEQVAPK.[G]	1xTMT6plex [K12]; 1xTMT6plex [N-Term]	FALSE	0.00561299	0.000636575	1	2	1	1239955970	1239955970 [348-359]		0	1890.09	High	0.0001863	0.0006605	3.43
High	[K].EPAEDFDEYVMAVEQIIK.[S]	1xTMT6plex [K18]; 1xTMT6plex [N-Term]	FALSE	0.00103209	0.000636575	1	1	1	1418218430	1418218430 [1554-1571]		0	2584.33	High	0.0001863	6.642e-05	3.11
High	[K].EPDQTNMFAVTSMLR.[V]	1xTMT6plex [N-Term]	FALSE	1.91143e-05	0.000636575	1	2	3	598107	598107 [275-289]		0	1968.97	High	0.0001863	2.968e-07	3.65
High	[K].ESTQAATGECSATVGK.[R]	1xCarbamidomethyl [C10]; 1xTMT6plex [K16]; 1xTMT6plex [N-Term]	FALSE	1.28018e-05	0.000636575	1	4	1	1418515459	1418515459 [98-113]		0	2055.04	High	0.0001863	1.72e-07	3.99
High	[R].ATDLSDPTVLEAALESLAK.[Y]	1xTMT6plex [K19]; 1xTMT6plex [N-Term]	FALSE	0.0061215	0.000636575	1	1	1	74003556	74003556 [158-176]		0	2402.34	High	0.0001863	0.0007419	2.53
High	[K].ATFMVGSYGPRPEEYEFLTPAEEAPK.[G]	1xOxidation [M4]; 1xTMT6plex [K26]; 1xTMT6plex [N-Term]	FALSE	0.00256987	0.000636575	1	1	1	57106959	57106959 [138-163]		0	3390.7	High	0.0001863	0.0002291	4.62
High	[K].ATGDETGAK.[V]	1xTMT6plex [K9]; 1xTMT6plex [N-Term]	FALSE	0.0154824	0.000636575	1	1	1	1418336289	1418336289 [241-249]		0	1307.72	High	0.0001863	0.002619	2.29
High	[K].ATLVCLISDFYPSGVTVAWK.[A]	1xCarbamidomethyl [C5]; 1xTMT6plex [K20]; 1xTMT6plex [N-Term]	FALSE	1.02294e-07	0.000636575	2	51	17	1239964839; 1239964862	1239964839 [157-176]; 1239964862 [157-176]		0	2685.47	High	0.0001863	2.475e-10	5.9
High	[K].ESDFNFMAYPDEEGQVLTGICGQHK.[L]	1xCarbamidomethyl [C21]; 1xOxidation [M7]; 1xTMT6plex [K25]; 1xTMT6plex [N-Term]	FALSE	6.8843e-08	0.000636575	1	1	5	73959451	73959451 [112-136]		0	3346.58	High	0.0001863	1.445e-10	7.18
High	[K].ESDFNFMAYPDEEGQVLTGICGQHK.[L]	1xCarbamidomethyl [C21]; 1xTMT6plex [K25]; 1xTMT6plex [N-Term]	FALSE	4.45267e-09	0.000636575	1	1	8	73959451	73959451 [112-136]		0	3330.58	High	0.0001863	3.521e-12	7.22
High	[R].ATNYNPGSK.[S]	1xTMT6plex [K9]; 1xTMT6plex [N-Term]	FALSE	0.00467363	0.000636575	1	2	6	665505916	665505916 [60-68]		0	1409.78	High	0.0001863	0.0005158	1.8
High	[R].ESASLTCLVK.[G]	1xCarbamidomethyl [C7]; 1xTMT6plex [K10]; 1xTMT6plex [N-Term]	FALSE	0.000259386	0.000636575	1	2	6	146743249	146743249 [22-31]		0	1565.9	High	0.0001863	1.021e-05	3.76
High	[R].ATVVESSEK.[A]	1xTMT6plex [K9]; 1xTMT6plex [N-Term]	FALSE	0.00114774	0.000636575	1	2	2	1418307161	1418307161 [144-152]		0	1407.81	High	0.0001863	7.67e-05	3.27
High	[R].AVAIDLPGLGR.[S]	1xTMT6plex [N-Term]	FALSE	0.0124759	0.000636575	1	1	2	345786899	345786899 [64-74]		0	1310.8	High	0.0001863	0.001956	2.96
High	[R].EQIGPVTQEFWDNLEK.[E]	1xTMT6plex [K16]; 1xTMT6plex [N-Term]	FALSE	2.06051e-07	0.000636575	1	2	11	1418241889	1418241889 [85-100]		0	2391.26	High	0.0001863	6.404e-10	4.18
High	[R].AVDESVSLLRPER.[E]	1xTMT6plex [N-Term]	FALSE	0.0116087	0.000636575	1	4	2	1239967618	1239967618 [437-449]		0	1699.95	High	0.0001863	0.001768	2.53
High	[K].AVEDEGAEQK.[I]	1xTMT6plex [K10]; 1xTMT6plex [N-Term]	FALSE	0.000941624	0.000636575	1	1	3	359320010	359320010 [63-72]		0	1533.82	High	0.0001863	5.842e-05	3.32
High	[R].EQAVEEDRPVGGR.[G]	1xTMT6plex [N-Term]	FALSE	0.000502652	0.000636575	1	2	2	928125053	928125053 [294-306]		0	1670.87	High	0.0001863	2.496e-05	3.61
High	[K].AVELAANTK.[G]	1xTMT6plex [K9]; 1xTMT6plex [N-Term]	FALSE	0.00135902	0.000636575	1	3	2	1418216286	1418216286 [457-465]		0	1374.84	High	0.0001863	9.637e-05	3.79
High	[K].AVGDGIVLCK.[M]	1xCarbamidomethyl [C9]; 1xTMT6plex [K10]; 1xTMT6plex [N-Term]	FALSE	0.00222352	0.000636575	1	2	6	1418318928	1418318928 [159-168]		0	1489.88	High	0.0001863	0.0001876	3.61
High	[K].EPAVLELEGK.[K]	1xTMT6plex [K10]; 1xTMT6plex [N-Term]	FALSE	0.00273622	0.000636575	1	2	4	1418293878	1418293878 [318-327]		0	1542.91	High	0.0001863	0.0002491	3.29
High	[K].DAAGDLQQLVVTVAGQVVTLAQGPK.[V]	1xTMT6plex [K25]; 1xTMT6plex [N-Term]	FALSE	5.69625e-09	0.000636575	2	3	20	1418305257; 1239884114	1418305257 [2491-2515]; 1239884114 [2491-2515]		0	2936.68	High	0.0001863	4.935e-12	6.98
High	[K].DACVVIVGEASTK.[G]	1xCarbamidomethyl [C3]; 1xTMT6plex [K13]; 1xTMT6plex [N-Term]	FALSE	0.0201464	0.000636575	1	1	1	1239884102	1239884102 [76-88]		0	1807	High	0.0001863	0.003752	2.48
High	[KR].DAEAWFNEK.[S]	1xTMT6plex [K9]; 1xTMT6plex [N-Term]	FALSE	0.00449681	0.000636575	1	10	1	1418337563	1418337563 [325-333]		0	1567.82	High	0.0001863	0.0004891	3.63
High	[R].DGETLEELMK.[L]	1xTMT6plex [K10]; 1xTMT6plex [N-Term]	FALSE	0.00241362	0.000636575	1	2	4	1418318928	1418318928 [257-266]		0	1622.87	High	0.0001863	0.0002092	3.79
High	[K].DGEYDVVHDGYNLFR.[I]	1xTMT6plex [N-Term]	FALSE	4.66564e-06	0.000636575	1	2	9	1418320657	1418320657 [95-109]		0	2027.97	High	0.0001863	4.392e-08	4.06
High	[K].DSAIGFLR.[I]	1xTMT6plex [N-Term]	FALSE	0.0130894	0.000636575	1	2	3	559767226	559767226 [321-328]		0	1107.64	High	0.0001863	0.002085	2.78
High	[K].DRVDCGYPEITSEQCVNR.[G]	2xCarbamidomethyl [C5; C15]; 1xTMT6plex [N-Term]	FALSE	0.00116449	0.000636575	1	3	1	1418228196	1418228196 [60-77]		1	2427.12	High	0.0001863	7.807e-05	4.07
High	[K].DRPFYPGLVK.[Y]	1xTMT6plex [K10]; 1xTMT6plex [N-Term]	FALSE	0.00434758	0.000636575	1	1	1	545510196	545510196 [57-66]		0	1649.98	High	0.0001863	0.0004678	3.36
High	[K].DQTVLQNTGGK.[N]	1xTMT6plex [K11]; 1xTMT6plex [N-Term]	FALSE	0.000348241	0.000636575	2	2	6	1418510423; 928167632	1418510423 [561-571]; 928167632 [561-571]		0	1618.92	High	0.0001863	1.515e-05	3.87
High	[R].DGGADGMSAECECNIK.[I]	2xCarbamidomethyl [C11; C13]; 1xOxidation [M7]; 1xTMT6plex [K16]; 1xTMT6plex [N-Term]	FALSE	0.000743241	0.000636575	1	3	1	1418314253	1418314253 [243-258]		0	2187.97	High	0.0001863	4.241e-05	4.67
High	[K].DSAMLEYLK.[I]	1xTMT6plex [K9]; 1xTMT6plex [N-Term]	FALSE	0.00485738	0.000636575	1	2	4	558757359	558757359 [185-193]		0	1527.85	High	0.0001863	0.0005414	3.67
High	[K].DQIVVLSDDDR.[C]	1xTMT6plex [N-Term]	FALSE	1.92998e-05	0.000636575	1	5	11	1418266307	1418266307 [216-226]		0	1503.79	High	0.0001863	3.007e-07	4.37
High	[R].DGITYDPHLALVPDVAAYCPAYVVK.[T]	1xCarbamidomethyl [C19]; 1xTMT6plex [K25]; 1xTMT6plex [N-Term]	FALSE	7.34989e-10	0.000636575	2	2	10	1418305257; 1239884114	1418305257 [317-341]; 1239884114 [317-341]		0	3205.7	High	0.0001863	3.08e-13	6.32
High	[K].DQLIQNLLK.[E]	1xTMT6plex [K9]; 1xTMT6plex [N-Term]	FALSE	0.00196131	0.000636575	1	4	2	1418223224	1418223224 [35-43]		0	1542.96	High	0.0001863	0.0001585	3.21
High	[K].DQGTYEDYVEGLR.[V]	1xTMT6plex [N-Term]	FALSE	0.000992984	0.000636575	1	3	3	1418269617	1418269617 [82-94]		0	1773.85	High	0.0001863	6.272e-05	3.52
High	[K].DGLVTLSLEK.[G]	1xTMT6plex [K10]; 1xTMT6plex [N-Term]	FALSE	0.000743241	0.000636575	2	3	5	1418305257; 1239884114	1418305257 [2890-2899]; 1239884114 [2890-2899]		0	1532.93	High	0.0001863	4.239e-05	4.02
High	[K].DPVQEAWAEDVDLR.[V]	1xTMT6plex [N-Term]	FALSE	0.00103708	0.000636575	1	5	2	1239972768	1239972768 [536-549]		0	1871.93	High	0.0001863	6.689e-05	3.94
High	[K].DGNLHGDILIPQDGQCEK.[V]	1xCarbamidomethyl [C16]; 1xTMT6plex [K18]	FALSE	0.00330265	0.000636575	1	4	3	1418266307	1418266307 [119-136]		0	2238.1	High	0.0001863	0.0003218	4.16
High	[R].DPNGPFAGCHAVLNPSEYFR.[Q]	1xCarbamidomethyl [C9]; 1xTMT6plex [N-Term]	FALSE	2.37286e-06	0.000636575	2	3	4	1418305257; 1239884114	1418305257 [2644-2663]; 1239884114 [2644-2663]		0	2477.19	High	0.0001863	1.754e-08	5.76
High	[R].DQINALTSFLDASLVYGPEPSLANR.[L]	1xTMT6plex [N-Term]	FALSE	5.84181e-08	0.000636575	1	2	7	1418338512	1418338512 [295-319]		0	2920.53	High	0.0001863	1.159e-10	7.01
High	[R].DGEEPDPEDPSR.[K]	1xTMT6plex [N-Term]	FALSE	0.00707308	0.000636575	1	1	2	1418335277	1418335277 [176-187]		0	1571.7	High	0.0001863	0.0009042	3.11
High	[K].DSCMGTLVVK.[G]	1xCarbamidomethyl [C3]; 1xTMT6plex [K10]; 1xTMT6plex [N-Term]	FALSE	0.00519647	0.000636575	1	2	3	1418218430	1418218430 [556-565]		0	1567.86	High	0.0001863	0.0005932	3.12
High	[R].DSLLQDGEFTMDLR.[T]	1xTMT6plex [N-Term]	FALSE	0.000190423	0.000636575	1	2	8	1418313130	1418313130 [76-89]		0	1868.93	High	0.0001863	6.687e-06	4.53
High	[K].DTDIVDEAIYYFK.[A]	1xTMT6plex [K13]; 1xTMT6plex [N-Term]	FALSE	0.00191455	0.000636575	1	3	3	1239964305	1239964305 [51-63]		0	2050.08	High	0.0001863	0.0001532	2.79
High	[K].DTAPPFAGSAPSSSLELR.[I]	1xTMT6plex [N-Term]	FALSE	0.000992984	0.000636575	1	2	1	1418297237	1418297237 [443-460]		0	2032.05	High	0.0001863	6.29e-05	3.97
High	[K].DFSALESQLQDTQELLQEENR.[Q]	1xTMT6plex [N-Term]	FALSE	2.7428e-06	0.000636575	1	2	2	122135145	122135145 [1302-1322]		0	2722.34	High	0.0001863	2.141e-08	5.2
High	[K].DSYVGDEAQSK.[R-]	1xTMT6plex [K11]; 1xTMT6plex [N-Term]	FALSE	7.74713e-06	0.000636575	2	42	5	1418341514; 545500782	1418341514 [53-63]; 545500782 [51-61]		0	1656.85	High	0.0001863	8.718e-08	4.56
High	[K].DSVTISLDPNEEIQHPVK.[I]	1xTMT6plex [K18]; 1xTMT6plex [N-Term]	FALSE	1.0007e-05	0.000636575	1	1	2	1418250613	1418250613 [538-555]		0	2479.34	High	0.0001863	1.234e-07	3.55
High	[KR].DGDGTITTK.[E]	1xTMT6plex [K9]; 1xTMT6plex [N-Term]	FALSE	0.00509725	0.000636575	2	6	6	1418347827; 1418197013	1418347827 [23-31]; 1418197013 [23-31]		0	1365.76	High	0.0001863	0.0005801	3.02
High	[R].DSTVFENLPDKADQDK.[Y]	2xTMT6plex [K11; K16]; 1xTMT6plex [N-Term]	FALSE	0.000113033	0.000636575	1	2	3	559767226	559767226 [230-245]		1	2509.34	High	0.0001863	3.301e-06	4.38
High	[R].DSTVFENLPDK.[A]	1xTMT6plex [K11]; 1xTMT6plex [N-Term]	FALSE	9.2728e-05	0.000636575	1	2	9	559767226	559767226 [230-240]		0	1722.93	High	0.0001863	2.519e-06	3.87
High	[R].DSTILQNTNGGNPEPWAR.[D]		FALSE	0.00106242	0.000636575	1	3	1	559767226	559767226 [564-581]		0	1969.94	High	0.0001863	6.907e-05	3.42
High	[K].DSTLIMQLLR.[D]	1xTMT6plex [N-Term]	FALSE	0.000687983	0.000636575	7	22	3	928151832; 1418252030; 1535098889; 1418307161; 1418505824; 1418213116; 73967156	928151832 [213-222]; 1418252030 [213-222]; 1535098889 [216-225]; 1418307161 [218-227]; 1418505824 [215-224]; 1418213116 [213-222]; 73967156 [216-225]		0	1418.82	High	0.0001863	3.831e-05	3.76
High	[K].DSSILFDFFEDTQPYR.[T]	1xTMT6plex [N-Term]	FALSE	0.000928083	0.000636575	1	4	2	1418515616	1418515616 [156-171]		0	2209.07	High	0.0001863	5.758e-05	3.66
High	[K].DGDSVMVLPTIPEDEAK.[K]	1xTMT6plex [K17]; 1xTMT6plex [N-Term]	FALSE	0.000172058	0.000636575	1	2	3	1418316704	1418316704 [183-199]		0	2274.19	High	0.0001863	5.85e-06	4.69
High	[K].DSQEEEKTEALSSAK.[R]	2xTMT6plex [K7; K15]; 1xTMT6plex [N-Term]	FALSE	0.00144704	0.000636575	1	4	1	1239925762	1239925762 [737-751]		1	2339.25	High	0.0001863	0.0001047	3.86
High	[K].DSPSVWAAVPGK.[T]	1xTMT6plex [K12]; 1xTMT6plex [N-Term]	FALSE	0.0111709	0.000636575	1	1	4	1418313130	1418313130 [27-38]		0	1671.95	High	0.0001863	0.001685	2.77
High	[K].DSPFPVHPGTAECCTR.[E]	2xCarbamidomethyl [C13; C14]; 1xTMT6plex [N-Term]	FALSE	5.55759e-05	0.000636575	1	1	2	1418328657	1418328657 [99-114]		0	2059.95	High	0.0001863	1.262e-06	3.33
High	[K].DSITTWEILAVSLSK.[K]	1xTMT6plex [K15]; 1xTMT6plex [N-Term]	FALSE	0.00809374	0.000636575	1	2	1	1418218430	1418218430 [798-812]		0	2121.22	High	0.0001863	0.001082	2.39
High	[R].DGEEAGAYDGPR.[T]	1xTMT6plex [N-Term]	FALSE	0.000743241	0.000636575	1	1	2	1418259105	1418259105 [108-119]		0	1465.68	High	0.0001863	4.239e-05	3.72
High	[K].DGNLHGDILIPQDGQCEK.[V]	1xCarbamidomethyl [C16]; 1xTMT6plex [K18]; 1xTMT6plex [N-Term]	FALSE	9.46869e-08	0.000636575	1	4	20	1418266307	1418266307 [119-136]		0	2467.27	High	0.0001863	2.233e-10	5.16
High	[K].DGQVNFNEFISLVSVVLDTSHK.[N]	1xTMT6plex [K22]; 1xTMT6plex [N-Term]	FALSE	1.10806e-09	0.000636575	1	1	10	1418313614	1418313614 [66-87]		0	2906.57	High	0.0001863	5.364e-13	6.77
High	[K].DPNGMSAWVAWVK.[H]	1xTMT6plex [K13]; 1xTMT6plex [N-Term]	FALSE	0.0124161	0.000636575	1	4	1	925114454	925114454 [120-132]		0	1919.02	High	0.0001863	0.001945	3.64
High	[K].DPGNFQYPAEAALAYK.[E]	1xTMT6plex [K16]; 1xTMT6plex [N-Term]	FALSE	8.57406e-06	0.000636575	1	2	4	545500084	545500084 [61-76]		0	2213.16	High	0.0001863	9.993e-08	4.02
High	[R].DHYILYCEGELHGR.[Q]	1xCarbamidomethyl [C7]; 1xTMT6plex [N-Term]	FALSE	0.000113033	0.000636575	1	2	9	1418264299	1418264299 [112-125]		0	1990.96	High	0.0001863	3.299e-06	4.3
High	[K].DKVEPVDEVHIFFK.[D]	2xTMT6plex [K2; K14]; 1xTMT6plex [N-Term]	FALSE	3.81319e-05	0.000636575	2	3	7	1418305257; 1239884114	1418305257 [2876-2889]; 1239884114 [2876-2889]		1	2389.37	High	0.0001863	7.59e-07	4.17
High	[R].DKYGDMADCCEK.[Q]	2xCarbamidomethyl [C9; C10]; 1xTMT6plex [K12]; 1xTMT6plex [N-Term]	FALSE	0.00327094	0.000636575	2	4	1	6687188; 1418328547	6687188 [106-117]; 1418328547 [106-117]		1	1949.88	High	0.0001863	0.0003164	3.75
High	[R].DLTDYLMK.[I]	1xTMT6plex [K8]; 1xTMT6plex [N-Term]	FALSE	0.00790128	0.000636575	2	43	11	1418341514; 545500782	1418341514 [186-193]; 545500782 [184-191]		0	1456.81	High	0.0001863	0.001047	3.9
High	[R].DKYGDMADCCEK.[Q]	2xCarbamidomethyl [C9; C10]; 2xTMT6plex [K2; K12]; 1xTMT6plex [N-Term]	FALSE	0.00182433	0.000636575	2	4	9	6687188; 1418328547	6687188 [106-117]; 1418328547 [106-117]		1	2179.04	High	0.0001863	0.0001433	3.06
High	[K].DLADELALVDVMEDK.[L]	1xTMT6plex [K15]; 1xTMT6plex [N-Term]	FALSE	1.91143e-05	0.000636575	1	5	6	1418223224	1418223224 [72-86]		0	2134.14	High	0.0001863	2.977e-07	5.17
High	[K].DLNSGLVGPLIVCR.[K]	1xCarbamidomethyl [C13]; 1xTMT6plex [N-Term]	FALSE	0.00137885	0.000636575	1	1	2	1418510295	1418510295 [878-891]		0	1741.98	High	0.0001863	9.814e-05	3.39
High	[K].DLLTWVIEGK.[I]	1xTMT6plex [K10]; 1xTMT6plex [N-Term]	FALSE	8.25797e-05	0.000636575	1	2	13	1418321329	1418321329 [286-295]		0	1631.98	High	0.0001863	2.163e-06	4.34
High	[K].DIISDTSGDFR.[K]	1xTMT6plex [N-Term]	FALSE	0.0199546	0.000636575	1	1	2	1418258110	1418258110 [158-168]		0	1454.73	High	0.0001863	0.003694	2.49
High	[R].DLLLDPAWEK.[Q]	1xTMT6plex [K10]; 1xTMT6plex [N-Term]	FALSE	0.00211876	0.000636575	2	12	7	1418305407; 1418347612	1418305407 [41-50]; 1418347612 [22-31]		0	1657.96	High	0.0001863	0.0001757	3.87
High	[K].DLKEEDFELLCPDGQR.[K]	1xCarbamidomethyl [C11]; 1xTMT6plex [K3]; 1xTMT6plex [N-Term]	FALSE	8.28905e-06	0.000636575	1	1	5	928167632	928167632 [579-594]		1	2422.23	High	0.0001863	9.598e-08	4.51
High	[K].DLADELALVDVMEDK.[L]	1xOxidation [M12]; 1xTMT6plex [K15]; 1xTMT6plex [N-Term]	FALSE	8.09128e-06	0.000636575	1	5	6	1418223224	1418223224 [72-86]		0	2150.13	High	0.0001863	9.29e-08	4.11
High	[K].DLATVYVDAVK.[D]	1xTMT6plex [K11]; 1xTMT6plex [N-Term]	FALSE	0.000165537	0.000636575	1	2	4	1418241889	1418241889 [36-46]		0	1651.97	High	0.0001863	5.536e-06	4.49
High	[R].DLGEELEALK.[T]	1xTMT6plex [K10]; 1xTMT6plex [N-Term]	FALSE	0.00153334	0.000636575	1	6	2	122135145	122135145 [1136-1145]		0	1574.9	High	0.0001863	0.0001132	4.04
High	[K].DIFTGLIGPMK.[I]	1xTMT6plex [K11]; 1xTMT6plex [N-Term]	FALSE	0.0122385	0.000636575	1	8	1	1418510222	1418510222 [548-558]		0	1649.97	High	0.0001863	0.001907	2.37
High	[K].DLDVAILVGSMPR.[R]	1xTMT6plex [N-Term]	FALSE	0.00609208	0.000636575	1	1	3	57092971	57092971 [80-92]		0	1614.91	High	0.0001863	0.0007351	1.98
High	[K].DIAWTEDSK.[R]	1xTMT6plex [K9]; 1xTMT6plex [N-Term]	FALSE	0.00426453	0.000636575	1	1	1	195546936	195546936 [107-115]		0	1522.82	High	0.0001863	0.0004534	3.49
High	[R].DHYILYCEGELHGR.[Q]	1xCarbamidomethyl [C7]	FALSE	0.000892919	0.000636575	1	2	1	1418264299	1418264299 [112-125]		0	1761.8	High	0.0001863	5.456e-05	3.43
High	[R].DFNVGDYIQAVLDR.[N]	1xTMT6plex [N-Term]	FALSE	0.00108314	0.000636575	1	1	3	562155348	562155348 [257-270]		0	1853.96	High	0.0001863	7.089e-05	3.23
High	[K].DITSDTSGDYR.[N]	1xTMT6plex [N-Term]	FALSE	0.00432667	0.000636575	1	1	3	558695394	558695394 [167-177]		0	1458.69	High	0.0001863	0.0004619	3.2
High	[K].DHGGALGPEEFK.[A]	1xTMT6plex [K12]; 1xTMT6plex [N-Term]	FALSE	0.000743241	0.000636575	1	3	2	1418305407	1418305407 [780-791]		0	1714.92	High	0.0001863	4.241e-05	4.46
High	[R].DPFQANNYPEGFVDCSAIDK.[L]	1xCarbamidomethyl [C15]; 1xTMT6plex [K20]; 1xTMT6plex [N-Term]	FALSE	7.89824e-06	0.000636575	1	2	5	1418338512	1418338512 [682-701]		0	2745.32	High	0.0001863	8.98e-08	5.61
High	[R].DPEQSQEALEDFREFSR.[A]	1xTMT6plex [N-Term]	FALSE	6.87341e-05	0.000636575	1	2	1	1418264299	1418264299 [136-152]		1	2312.1	High	0.0001863	1.683e-06	4.74
High	[R].DPEQSQEALEDFR.[E]	1xTMT6plex [N-Term]	FALSE	3.6431e-07	0.000636575	1	2	20	1418264299	1418264299 [136-148]		0	1792.86	High	0.0001863	1.383e-09	4.75
High	[K].DGVAIVSIEDSLIALSGDYSIIGR.[T]	1xTMT6plex [N-Term]	FALSE	0.00241362	0.000636575	1	2	1	1418511817	1418511817 [92-115]		0	2692.46	High	0.0001863	0.0002105	3.57
High	[K].DGVVEITGK.[H]	1xTMT6plex [K9]; 1xTMT6plex [N-Term]	FALSE	0.00545303	0.000636575	1	4	5	1418307159	1418307159 [119-127]		0	1375.82	High	0.0001863	0.0006324	3.28
High	[K].DGWHGKPLPK.[N]	2xTMT6plex [K6; K10]; 1xTMT6plex [N-Term]	FALSE	0.00460652	0.000636575	1	3	8	1418216286	1418216286 [255-264]		0	1822.09	High	0.0001863	0.0005031	2.94
High	[K].DPCHGVTCRPQETCQEK.[D]	3xCarbamidomethyl [C3; C8; C14]; 1xTMT6plex [K17]; 1xTMT6plex [N-Term]	FALSE	5.0459e-05	0.000636575	2	3	10	1418305257; 1239884114	1418305257 [1634-1650]; 1239884114 [1634-1650]		0	2560.21	High	0.0001863	1.109e-06	4.9
High	[R].DGWQIEEADDWLR.[H]	1xTMT6plex [N-Term]	FALSE	1.44989e-06	0.000636575	1	2	2	562155348	562155348 [173-185]		0	1861.89	High	0.0001863	8.976e-09	4.35
High	[K].DHAVDLIQK.[G]	1xTMT6plex [K9]; 1xTMT6plex [N-Term]	FALSE	0.0140664	0.000636575	1	2	1	1239928570	1239928570 [1051-1059]		0	1496.88	High	0.0001863	0.002297	2.81
High	[K].DNTGDTDAVVK.[E]	1xTMT6plex [K11]; 1xTMT6plex [N-Term]	FALSE	0.001228	0.000636575	1	2	3	359322579	359322579 [591-601]		0	1592.85	High	0.0001863	8.377e-05	2.51
High	[-K].DNSHPCHPCPSCNEPR.[L]	3xCarbamidomethyl [C6; C9; C12]; 1xTMT6plex [N-Term]	FALSE	0.00243702	0.000636575	1	3	6	598107	598107 [102-117]		0	2192.92	High	0.0001863	0.0002125	2.64
High	[R].DNLTLWTADNAGEEGGEAPEEPQS.[-]	1xTMT6plex [N-Term]	FALSE	0.00545303	0.000636575	1	1	1	1418505824	1418505824 [225-248]		0	2759.25	High	0.0001863	0.000633	3.58
High	[R].DNDGWITTDPK.[K]	1xTMT6plex [K11]; 1xTMT6plex [N-Term]	FALSE	0.00630101	0.000636575	1	1	3	1418336465	1418336465 [415-425]		0	1719.9	High	0.0001863	0.0007734	2.55
High	[R].DNCCILDER.[F]	2xCarbamidomethyl [C3; C4]; 1xTMT6plex [N-Term]	FALSE	0.0171214	0.000636575	1	3	1	545524897	545524897 [32-40]		0	1423.65	High	0.0001863	0.003007	2.48
High	[R].DLYDAGVK.[R]	1xTMT6plex [K8]; 1xTMT6plex [N-Term]	FALSE	0.018932	0.000636575	1	1	3	1418258110	1418258110 [197-204]		0	1338.77	High	0.0001863	0.003449	2.72
High	[K].DLYANTVLSGGTTMYPGIADR.[M]	1xTMT6plex [N-Term]	FALSE	4.9202e-06	0.000636575	1	10	3	545500782	545500782 [322-342]		0	2444.23	High	0.0001863	4.727e-08	6.77
High	[R].DIWNMEPSDLK.[I]	1xTMT6plex [K11]; 1xTMT6plex [N-Term]	FALSE	0.0143389	0.000636575	1	1	2	562155348	562155348 [824-834]		0	1805.95	High	0.0001863	0.002361	2.74
High	[K].DHGQDFLVGNK.[F]	1xTMT6plex [K11]; 1xTMT6plex [N-Term]	FALSE	0.0162425	0.000636575	1	2	1	1239929974	1239929974 [142-152]		0	1687.92	High	0.0001863	0.002797	2.74
High	[K].DTISYTELDFELIK.[M]	1xTMT6plex [K14]; 1xTMT6plex [N-Term]	FALSE	0.00422361	0.000636575	1	1	3	1239956251	1239956251 [131-144]		0	2145.17	High	0.0001863	0.0004483	3.43
High	[K].DTVAVSGK.[W]	1xTMT6plex [K8]; 1xTMT6plex [N-Term]	FALSE	0.0122385	0.000636575	1	2	10	1418264299	1418264299 [27-34]		0	1234.74	High	0.0001863	0.001907	2.97
High	[R].DVAGDIFQQQCK.[R]	1xCarbamidomethyl [C11]; 1xTMT6plex [K12]; 1xTMT6plex [N-Term]	FALSE	0.0187517	0.000636575	1	2	2	1418225081	1418225081 [415-426]		0	1866.98	High	0.0001863	0.003401	2.59
High	[K].EDAGNYLCGAHSDGEPQK.[G]	1xCarbamidomethyl [C8]; 1xTMT6plex [K18]; 1xTMT6plex [N-Term]	FALSE	7.66434e-07	0.000636575	2	3	7	1418315431; 560891934	1418315431 [317-334]; 560891934 [317-334]		0	2406.14	High	0.0001863	3.798e-09	5.08
[truncated: 928 more rows]

## Sheet: PSM
Confidence	Identifying Node	PSM Ambiguity	Annotated Sequence	Modifications	# Proteins	Master Protein Accessions	Protein Accessions	# Missed Cleavages	Charge	DeltaScore	DeltaCn	Rank	Search Engine Rank	m/z [Da]	MH+ [Da]	Theo. MH+ [Da]	DeltaM [ppm]	Deltam/z [Da]	Activation Type	MS Order	Isolation Interference [%]	Average Reporter S/N	Ion Inject Time [ms]	RT [min]	First Scan	Spectrum File	File ID	Abundance: 126	Abundance: 127	Abundance: 128	Abundance: 129	Abundance: 130	Abundance: 131	Quan Info	XCorr	# Protein Groups	Contaminant	Percolator q-Value	Percolator PEP
[truncated: 7,847 more rows]

[truncated: 1 more sheets: MSMS spectrum info]
